# Supplementary material for: Indirect violence exposure and mental health symptoms among an urban public-school population: Prevalence and correlates
Source: PLoS One. 2019 Nov 27;14(11):e0224499. doi: 10.1371/journal.pone.0224499 (PMC6881142; doi:10.1371/journal.pone.0224499)
Supplement: S1 Dataset — (XLSX) [file pone.0224499.s003.xlsx]

## Sheet: S1_Dataset_BY-LA
PTID	GENDER	GENDERIMP	AGE	AGEDICH	AGEIMPDICH	RACE	ETHNIC	GRADE	GRADEIMP	GRADEDICH	GRADEIMPDICH	REDLNCHELG	REDLNCHDICH	EWSCMPL	BADDRM	NOTHINK	JUMPY	NOFEEL	ANGER	BADSELF	BADOTH	BADENV	FOUREXP	BLUE	LOSTINT	WORRY	CONCEN	APPETIT	SLEEP	ALCDRG	SUICIDE	PARVIOL	SIBVIOL	SHOT	MURDER	CLOSMURD	PTSDSC	LPTSD	CPTSD	PTSDONLY	DEPRSC	DEPRESSD	DEPANDPTSD	DEPRESSDONLY	VIOLEXPSUM	VIOLEXPDICH	MHDICH
2164	1	1	13	1	1	3	2	8	8	2	2	999	999	1	0	0	0	0	0	0	0	0	0	1	1	1	1	0	1	0	0	1	1	1	1	1	0	0	0	0	5	1	0	1	5	1	1
2176	2	2	17	2	2	3	2	99	99	99	1	90.5	1	1	1	1	0	0	1	0	1	1	1	1	1	0	0	1	0	0	0	0	0	1	0	1	5	1	1	1	3	0	0	0	2	1	1
2179	2	2	15	2	2	3	2	10	10	1	1	66.8	2	1	0	0	0	0	0	0	0	0	0	1	1	1	0	0	0	0	0	1	0	1	0	1	0	0	0	0	3	0	0	0	3	1	0
2207	2	2	17	2	2	3	2	99	6	99	2	76.7	2	1	0	0	1	0	0	0	0	0	0	0	0	0	0	0	0	0	0	0	0	0	0	0	1	0	0	0	0	0	0	0	0	0	0
2274	1	1	14	1	1	3	2	9	9	1	1	999	999	1	1	1	1	1	1	0	1	0	1	1	1	1	1	0	1	0	1	1	1	1	1	1	6	1	1	0	6	1	1	0	5	1	1
2278	1	1	14	1	1	3	2	9	9	1	1	999	999	1	0	1	1	0	1	0	0	1	0	0	1	0	0	1	1	0	0	0	0	1	1	1	4	1	0	1	3	0	0	0	3	1	1
2312	2	2	14	1	1	3	2	99	9	99	1	999	999	1	0	1	0	1	1	1	1	1	1	1	0	0	0	0	1	0	1	1	0	0	0	0	6	1	1	1	3	0	0	0	1	1	1
2320	2	2	14	1	1	3	2	99	9	99	1	999	999	1	1	1	0	1	1	1	1	1	1	1	1	0	0	1	0	0	0	1	0	1	1	1	7	1	1	1	3	0	0	0	4	1	1
2355	1	1	14	1	1	3	2	9	9	1	1	999	999	1	0	1	0	0	1	0	0	0	0	0	0	1	0	0	1	0	0	0	0	0	0	0	2	0	0	0	2	0	0	0	0	0	0
2365	1	1	14	1	1	3	2	9	9	1	1	999	999	1	0	0	0	0	0	0	0	0	0	0	0	0	0	0	0	0	0	0	0	0	0	1	0	0	0	0	0	0	0	0	1	1	0
2369	1	1	14	1	1	3	2	8	8	2	2	76.7	2	1	0	88	0	0	0	0	0	0	0	0	1	0	1	0	0	0	0	0	0	0	0	1	0	0	0	0	2	0	0	0	1	1	0
2389	1	1	14	1	1	3	2	99	99	99	2	76.7	2	1	0	0	1	0	1	0	1	0	0	0	0	0	0	0	1	0	0	1	0	0	0	1	3	0	0	0	1	0	0	0	2	1	0
2393	1	1	13	1	1	3	2	8	8	2	2	76.7	2	1	0	0	0	0	1	0	1	0	0	0	0	0	0	0	0	0	0	0	0	1	0	1	2	0	0	0	0	0	0	0	2	1	0
2395	1	1	13	1	1	3	2	8	8	2	2	76.7	2	1	0	1	0	0	0	0	0	0	0	0	0	0	0	0	0	0	0	0	0	1	0	1	1	0	0	0	0	0	0	0	2	1	0
2397	99	2	99	99	99	99	99	99	99	99	2	76.7	2	1	1	1	1	0	1	1	1	0	0	1	0	1	1	1	1	0	0	0	0	1	1	1	6	1	0	0	5	1	1	0	3	1	1
2398	2	2	14	1	1	3	2	99	99	99	2	76.7	2	1	1	1	0	0	0	1	0	0	0	1	1	0	0	0	0	0	0	0	0	0	0	0	3	0	0	0	2	0	0	0	0	0	0
2404	2	2	13	1	1	3	2	99	99	99	2	76.7	2	1	1	1	0	0	1	1	0	0	1	1	1	0	1	0	0	0	0	0	0	0	0	0	4	1	1	1	3	0	0	0	0	0	1
2406	2	2	13	1	1	3	2	99	99	99	2	76.7	2	1	0	1	0	0	1	1	0	0	0	0	1	0	0	0	1	0	0	0	0	0	0	0	3	0	0	0	2	0	0	0	0	0	0
2411	2	2	13	1	1	3	2	99	99	99	2	76.7	2	1	0	0	0	0	1	0	0	0	0	1	0	0	0	1	1	0	0	0	0	0	0	0	1	0	0	0	3	0	0	0	0	0	0
2417	2	2	13	1	1	3	2	99	99	99	2	76.7	2	1	0	1	0	1	1	0	0	0	0	1	1	0	0	1	1	0	0	0	0	0	0	0	3	0	0	0	4	0	0	0	0	0	0
2418	2	2	13	1	1	3	2	99	99	99	2	76.7	2	1	0	1	0	0	1	1	1	0	0	0	0	0	1	1	1	0	0	0	0	0	0	0	4	1	0	1	3	0	0	0	0	0	1
2421	2	2	13	1	1	3	2	99	99	99	2	76.7	2	1	0	1	0	1	0	0	0	0	0	0	1	0	0	0	0	0	0	0	0	0	0	0	2	0	0	0	1	0	0	0	0	0	0
2423	2	2	13	1	1	3	2	99	99	99	2	76.7	2	1	0	0	0	0	1	0	0	0	0	0	0	0	0	0	1	0	0	0	0	0	0	0	1	0	0	0	1	0	0	0	0	0	0
2550	2	2	15	2	2	3	2	99	99	99	2	93.5	1	1	0	1	1	0	1	1	0	0	1	1	1	0	1	1	1	0	1	0	0	0	0	1	4	1	1	0	6	1	1	0	1	1	1
2569	2	2	14	1	1	3	2	9	9	1	1	66.8	2	1	0	0	0	0	0	0	0	0	0	1	1	1	1	1	1	0	1	0	0	1	0	0	0	0	0	0	7	1	0	1	1	1	1
2627	1	1	14	1	1	4	2	99	99	99	1	66.8	2	1	1	1	1	0	0	0	0	0	0	0	1	0	0	0	0	0	0	0	0	1	0	0	3	0	0	0	1	0	0	0	1	1	0
2629	2	2	14	1	1	6	1	99	9	99	1	66.8	2	1	1	1	0	0	0	0	1	0	0	1	0	1	0	0	0	0	0	0	0	0	0	1	3	0	0	0	2	0	0	0	1	1	0
2649	1	1	14	1	1	4	2	99	9	99	1	66.8	2	1	0	0	0	0	0	0	0	0	0	0	0	0	0	0	0	0	0	0	0	0	0	0	0	0	0	0	0	0	0	0	0	0	0
2650	2	2	14	1	1	3	2	99	99	99	1	66.8	2	1	1	1	0	0	0	0	1	0	0	0	0	1	0	0	0	0	0	1	0	0	0	0	3	0	0	0	1	0	0	0	1	1	0
2663	1	1	14	1	1	3	2	99	99	99	99			1	0	0	0	0	0	0	0	0	0	1	0	0	0	1	0	0	0	0	0	0	0	0	0	0	0	0	2	0	0	0	0	0	0
2699	2	2	14	1	1	3	2	9	9	1	1	66.8	2	1	0	0	0	1	0	1	0	1	0	0	1	0	1	0	1	0	0	0	0	1	0	1	3	0	0	0	3	0	0	0	2	1	0
2825	2	2	16	2	2	3	2	99	99	99	1	90.5	1	1	1	1	1	1	1	1	1	0	1	1	1	1	1	1	1	1	1	0	0	1	1	0	7	1	1	0	8	1	1	0	2	1	1
2950	1	1	14	1	1	3	2	9	9	1	1	999	999	1	0	1	0	1	1	0	0	0	0	0	1	1	0	0	0	0	0	1	0	0	0	0	3	0	0	0	2	0	0	0	1	1	0
3111	1	1	15	2	2	3	2	9	9	1	1	999	999	1	0	1	0	0	0	0	0	0	0	0	0	0	1	0	1	0	0	0	0	0	0	0	1	0	0	0	2	0	0	0	0	0	0
3119	2	2	15	2	2	3	2	99	9	99	1	66.8	2	1	1	1	0	0	0	0	0	0	0	0	0	0	0	0	0	0	0	0	0	1	0	1	2	0	0	0	0	0	0	0	2	1	0
3133	1	1	15	2	2	3	2	99	8	99	2	96	1	1	0	0	0	0	1	0	0	0	0	1	1	1	1	0	1	1	0	1	1	1	1	1	1	0	0	0	6	1	0	1	5	1	1
3394	1	1	15	2	2	3	2	9	9	1	1	999	999	1	0	0	0	0	0	0	1	1	0	0	0	0	0	1	0	0	0	0	0	1	1	1	2	0	0	0	1	0	0	0	3	1	0
3396	1	1	14	1	1	3	2	99	99	99	99			1	1	0	1	0	1	0	1	1	1	1	1	1	0	0	0	1	0	1	0	1	0	1	5	1	1	1	4	0	0	0	3	1	1
3399	1	1	14	1	1	3	2	99	9	99	1	92.4	1	1	0	1	1	0	0	0	1	1	0	0	0	0	0	0	0	0	0	0	0	0	0	0	4	1	0	1	0	0	0	0	0	0	1
3513	2	2	14	1	1	3	2	99	99	99	1	90.2	1	1	0	0	0	1	1	1	0	0	0	0	1	0	1	0	1	0	88	0	0	0	0	0	3	0	0	0	3	0	0	0	0	0	0
3572	1	1	16	2	2	3	2	99	99	99	1	90.5	1	1	0	0	0	0	0	0	0	0	0	0	1	0	1	0	0	0	0	0	0	0	0	1	0	0	0	0	2	0	0	0	1	1	0
3585	99	1	13	1	1	3	99	8	8	2	2	93	1	1	0	0	0	0	1	0	1	1	0	0	0	0	1	0	0	1	0	0	1	0	1	1	3	0	0	0	2	0	0	0	3	1	0
3591	2	2	14	1	1	3	2	8	8	2	2	93	1	1	0	1	0	1	1	0	0	0	0	0	1	1	1	1	0	0	0	1	0	0	0	0	3	0	0	0	4	0	0	0	1	1	0
3593	2	2	14	1	1	3	2	8	8	2	2	93	1	1	0	1	1	1	1	1	0	0	1	1	1	1	1	1	0	0	1	1	0	0	1	1	5	1	1	0	6	1	1	0	3	1	1
3595	2	2	14	1	1	3	2	9	9	1	1	92.4	1	1	1	1	0	0	0	1	0	0	0	0	0	0	0	0	0	0	0	0	0	1	0	1	3	0	0	0	0	0	0	0	2	1	0
3598	2	2	13	1	1	3	2	99	8	99	2	93	1	1	0	0	1	0	0	0	0	0	0	0	0	1	0	0	0	0	0	0	0	0	0	1	1	0	0	0	1	0	0	0	1	1	0
3600	2	2	14	1	1	3	2	8	8	2	2	93	1	1	1	0	0	0	1	0	0	0	0	0	0	0	0	0	0	0	0	0	0	0	0	0	2	0	0	0	0	0	0	0	0	0	0
3602	2	2	14	1	1	3	2	9	9	1	1	999	999	1	0	1	0	1	1	0	0	0	0	1	1	0	1	1	1	1	0	0	0	0	0	1	3	0	0	0	6	1	0	1	1	1	1
3605	2	2	14	1	1	3	2	8	8	2	2	93	1	1	1	1	1	0	1	0	1	1	1	0	1	0	0	0	0	0	0	0	1	1	1	1	6	1	1	1	1	0	0	0	4	1	1
3612	1	1	14	1	1	3	99	9	9	1	1	999	999	1	0	0	0	0	0	0	0	0	0	0	1	0	0	0	0	0	0	0	0	1	0	0	0	0	0	0	1	0	0	0	1	1	0
3616	1	1	13	1	1	3	99	8	8	2	2	93	1	1	1	1	1	0	1	1	0	1	1	1	1	1	1	0	1	0	1	0	1	1	0	1	6	1	1	0	6	1	1	0	3	1	1
3821	2	2	14	1	1	3	2	99	9	99	1	66.8	2	1	0	0	0	0	0	0	0	0	0	0	1	1	0	1	1	0	0	0	0	0	0	1	0	0	0	0	4	0	0	0	1	1	0
3824	2	2	14	1	1	3	2	9	9	1	1	66.8	2	1	0	1	0	0	1	1	1	0	1	0	1	0	1	0	0	0	0	1	0	0	0	0	4	1	1	1	2	0	0	0	1	1	1
3837	2	2	15	2	2	3	2	99	9	99	1	999	999	1	0	0	1	0	0	1	1	0	0	1	1	0	1	1	0	0	0	0	1	1	1	1	3	0	0	0	4	0	0	0	4	1	0
4048	2	2	14	1	1	3	2	8	8	2	2	93	1	1	1	1	0	0	0	1	1	0	1	0	0	0	0	0	0	0	0	0	0	0	0	1	4	1	1	1	0	0	0	0	1	1	1
4190	1	1	13	1	1	3	2	8	8	2	2	94.6	1	1	1	1	1	0	1	1	1	1	1	0	1	0	1	1	0	0	0	1	0	1	1	1	7	1	1	1	3	0	0	0	4	1	1
4193	1	1	13	1	1	3	2	8	8	2	2	94.6	1	1	0	0	1	0	1	0	1	0	0	0	0	0	0	0	1	0	0	0	0	1	0	1	3	0	0	0	1	0	0	0	2	1	0
4196	1	1	14	1	1	3	2	8	8	2	2	94.6	1	1	1	1	0	0	1	0	0	0	0	0	0	1	1	0	0	0	0	1	0	0	0	0	3	0	0	0	2	0	0	0	1	1	0
4198	1	1	14	1	1	3	2	99	8	99	2	94.6	1	1	0	0	0	0	0	0	0	0	0	0	0	0	0	0	0	0	0	0	0	0	0	1	0	0	0	0	0	0	0	0	1	1	0
4199	1	1	14	1	1	3	2	8	8	2	2	94.6	1	1	0	0	0	0	0	0	0	0	0	0	0	0	0	0	0	0	0	0	0	1	0	0	0	0	0	0	0	0	0	0	1	1	0
4200	1	1	14	1	1	3	2	8	8	2	2	94.6	1	1	88	88	88	88	88	88	88	88	88	88	88	88	88	88	88	88	88	88	88	88	88	88	88	88	88	88	88	88	88	88	88	88	88
4203	1	1	14	1	1	3	2	8	8	2	2	94.6	1	1	0	0	0	0	0	0	0	0	0	0	0	0	0	0	0	0	0	0	0	0	0	0	0	0	0	0	0	0	0	0	0	0	0
4207	2	2	13	1	1	3	2	8	8	2	2	94.6	1	1	1	0	0	1	1	1	1	1	0	1	1	0	1	0	1	0	1	0	0	1	0	0	6	1	0	0	5	1	1	0	1	1	1
4208	2	2	13	1	1	3	2	8	8	2	2	94.6	1	1	1	1	0	0	1	1	1	0	1	1	1	1	1	1	0	0	1	0	0	0	0	1	5	1	1	0	6	1	1	0	1	1	1
4217	2	2	13	1	1	3	2	8	8	2	2	94.6	1	1	0	0	0	0	0	0	0	0	0	0	0	0	0	0	0	0	0	0	0	0	0	0	0	0	0	0	0	0	0	0	0	0	0
4218	2	2	14	1	1	3	2	8	8	2	2	94.6	1	1	1	1	0	0	1	1	1	0	1	0	0	0	88	0	1	0	0	0	0	0	0	0	5	1	1	1	1	0	0	0	0	0	1
4250	1	1	99	99	99	3	2	99	8	99	2	93	1	1	0	0	0	0	1	0	0	0	0	0	1	0	1	0	1	0	0	88	1	0	0	0	1	0	0	0	3	0	0	0	1	1	0
4310	2	2	13	1	1	3	2	8	8	2	2	96	1	1	0	1	0	1	1	1	1	0	1	1	1	1	1	1	0	0	0	1	0	0	0	1	5	1	1	0	5	1	1	0	2	1	1
4312	2	2	15	2	2	3	2	9	9	1	1			1	0	0	0	0	0	0	0	0	0	1	0	0	0	0	0	0	1	0	1	0	0	0	0	0	0	0	2	0	0	0	1	1	0
4398	2	2	15	2	2	3	2	10	10	1	1			1	1	1	1	1	1	1	1	1	1	1	1	1	1	1	1	0	0	1	0	1	0	1	8	1	1	0	6	1	1	0	3	1	1
4403	99	2	14	1	1	3	2	99	99	99	99			1	1	1	0	0	1	0	1	0	1	0	1	0	1	1	0	0	0	0	0	1	0	1	4	1	1	1	3	0	0	0	2	1	1
4407	1	1	14	1	1	3	2	99	8	99	2	95.1	1	1	1	0	0	0	0	0	1	1	0	0	0	0	0	0	0	0	0	1	0	0	0	1	3	0	0	0	0	0	0	0	2	1	0
4410	2	2	15	2	2	3	2	10	10	1	1			1	1	1	1	1	1	1	0	1	1	1	1	0	1	1	1	0	0	1	1	1	1	1	7	1	1	0	5	1	1	0	5	1	1
4439	1	1	15	2	2	3	2	99	9	99	1	999	999	1	1	0	1	0	0	0	0	0	0	0	1	0	1	1	1	0	0	1	0	1	1	0	2	0	0	0	4	0	0	0	3	1	0
4441	2	2	15	2	2	3	2	8	8	2	2	96	1	1	1	1	1	1	1	1	1	1	1	0	0	1	1	0	1	0	0	0	0	0	0	1	8	1	1	1	3	0	0	0	1	1	1
4445	2	2	14	1	1	3	2	99	99	99	99			1	0	1	0	1	1	0	1	0	0	0	1	0	0	0	0	0	0	0	0	0	0	1	4	1	0	1	1	0	0	0	1	1	1
4457	2	2	15	2	2	3	2	10	10	1	1			1	0	0	0	0	0	0	0	0	0	0	1	0	0	0	1	0	0	0	0	0	0	1	0	0	0	0	2	0	0	0	1	1	0
4479	1	1	15	2	2	3	2	8	8	2	2	96	1	1	0	1	0	0	0	0	1	0	0	1	0	1	1	1	1	0	0	0	0	0	0	0	2	0	0	0	5	1	0	1	0	0	1
4886	2	2	11	1	1	3	2	6	6	2	2	76.7	2	1	1	1	1	0	1	0	1	1	0	0	0	0	0	1	1	0	0	1	1	0	0	0	6	1	0	1	2	0	0	0	2	1	1
4888	2	2	11	1	1	3	2	6	6	2	2	76.7	2	1	0	1	1	0	0	0	0	1	0	0	0	0	1	0	1	0	0	0	1	1	0	1	3	0	0	0	2	0	0	0	3	1	0
4889	1	1	11	1	1	3	2	6	6	2	2	76.7	2	1	0	1	1	0	1	0	0	0	0	0	1	1	1	0	1	88	0	0	1	0	0	1	3	0	0	0	4	0	0	0	2	1	0
4890	2	2	11	1	1	3	2	6	6	2	2	76.7	2	1	1	1	1	0	0	0	1	0	0	0	1	0	1	0	0	0	0	1	1	1	0	1	4	1	0	1	2	0	0	0	4	1	1
4891	2	2	11	1	1	3	2	6	6	2	2	76.7	2	1	0	0	0	1	0	0	0	1	0	0	0	1	1	0	1	0	0	0	0	1	0	0	2	0	0	0	3	0	0	0	1	1	0
4892	2	2	11	1	1	3	2	6	6	2	2	76.7	2	1	0	1	0	0	0	0	0	0	0	0	0	0	0	0	0	0	0	0	0	0	0	1	1	0	0	0	0	0	0	0	1	1	0
4893	2	2	11	1	1	3	2	6	6	2	2	76.7	2	1	0	1	0	0	1	0	0	0	0	0	0	0	0	0	0	0	0	1	0	0	0	0	2	0	0	0	0	0	0	0	1	1	0
4894	2	2	11	1	1	3	99	6	6	2	2	76.7	2	1	1	1	0	0	1	1	1	1	1	1	1	1	1	1	1	0	88	0	1	1	0	1	6	1	1	0	6	1	1	0	3	1	1
4895	2	2	12	1	1	3	2	7	7	2	2	76.7	2	1	0	0	1	1	1	0	0	0	1	0	0	0	1	1	0	0	0	0	0	0	0	0	3	0	0	0	2	0	0	0	0	0	0
4896	1	1	12	1	1	3	2	7	7	2	2	76.7	2	1	1	1	1	0	1	1	1	0	0	1	0	1	1	1	0	0	0	0	0	1	1	0	6	1	0	1	4	0	0	0	2	1	1
4897	2	2	12	1	1	3	99	6	6	2	2	76.7	2	1	1	0	1	0	1	0	0	0	0	0	1	1	0	1	1	0	0	0	0	1	0	1	3	0	0	0	4	0	0	0	2	1	0
4898	2	2	12	1	1	3	2	6	6	2	2	76.7	2	1	1	1	1	0	1	1	0	1	0	1	0	1	1	0	1	0	0	0	0	0	0	1	6	1	0	1	4	0	0	0	1	1	1
4899	1	1	12	1	1	3	2	8	8	2	2	76.7	2	1	0	0	1	0	1	0	0	1	0	0	0	1	1	0	0	0	0	0	0	0	0	0	3	0	0	0	2	0	0	0	0	0	0
4900	2	2	11	1	1	3	2	7	7	2	2	76.7	2	1	0	0	0	0	0	0	1	0	0	0	1	0	0	0	1	0	0	0	0	0	0	0	1	0	0	0	2	0	0	0	0	0	0
4901	2	2	11	1	1	3	2	6	6	2	2	76.7	2	1	0	0	0	0	0	0	0	0	0	0	0	0	0	0	0	0	0	0	0	0	0	0	0	0	0	0	0	0	0	0	0	0	0
4902	1	1	11	1	1	3	2	6	6	2	2	76.7	2	1	1	1	1	1	0	0	0	0	1	0	0	0	0	1	0	0	0	0	0	0	0	1	4	1	1	1	1	0	0	0	1	1	1
4903	2	2	11	1	1	3	2	6	6	2	2	76.7	2	1	0	0	0	0	1	0	0	0	0	1	1	0	1	1	0	0	0	0	0	0	0	1	1	0	0	0	4	0	0	0	1	1	0
4904	2	2	11	1	1	3	99	6	6	2	2	76.7	2	1	0	1	0	0	0	0	0	0	0	0	1	0	0	1	1	0	0	88	88	1	0	1	1	0	0	0	3	0	0	0	2	1	0
4905	1	1	13	1	1	3	2	7	7	2	2	76.7	2	1	0	1	1	0	1	0	1	0	0	1	0	1	0	1	0	0	0	0	0	1	0	1	4	1	0	1	3	0	0	0	2	1	1
4906	2	2	12	1	1	3	99	6	6	2	2	76.7	2	1	1	1	1	1	1	1	1	1	1	1	1	1	1	1	1	0	0	1	0	0	0	0	8	1	1	0	6	1	1	0	1	1	1
4907	1	1	14	1	1	3	2	7	7	2	2	76.7	2	1	1	1	1	0	0	1	0	0	1	0	1	0	1	1	1	0	0	0	0	1	0	1	4	1	1	1	4	0	0	0	2	1	1
4908	2	2	11	1	1	3	2	7	7	2	2	76.7	2	1	0	1	0	0	1	1	0	1	0	0	1	0	0	0	0	0	0	1	0	0	0	0	4	1	0	1	1	0	0	0	1	1	1
4910	99	2	11	1	1	3	99	6	6	2	2	76.7	2	1	0	0	1	1	1	0	1	1	1	1	1	0	0	1	1	0	0	1	1	0	0	1	5	1	1	1	4	0	0	0	3	1	1
4912	2	2	11	1	1	3	2	7	7	2	2	76.7	2	1	0	0	1	0	0	0	0	1	0	0	0	1	0	0	88	0	0	0	0	1	0	0	2	0	0	0	1	0	0	0	1	1	0
4913	1	1	13	1	1	3	2	7	7	2	2	76.7	2	1	0	0	0	0	1	1	0	0	0	0	1	1	1	1	0	0	0	1	1	0	0	0	2	0	0	0	4	0	0	0	2	1	0
4917	1	1	12	1	1	3	2	7	7	2	2	89.9	2	1	0	0	0	0	1	1	1	1	1	1	1	0	1	0	0	0	0	0	0	0	0	0	4	1	1	1	3	0	0	0	0	0	1
4918	1	1	13	1	1	3	2	7	7	2	2	89.9	2	1	1	0	0	0	1	1	0	0	0	1	0	0	1	0	0	0	0	1	0	0	0	0	3	0	0	0	2	0	0	0	1	1	0
4920	1	1	12	1	1	3	2	7	7	2	2	89.9	2	1	0	0	0	0	0	0	1	0	0	0	1	0	0	1	0	0	0	0	0	1	0	1	1	0	0	0	2	0	0	0	2	1	0
4921	1	1	99	99	1	3	2	7	7	2	2	89.9	2	1	1	1	1	0	1	0	1	1	1	1	1	1	0	1	1	0	0	0	1	1	1	0	6	1	1	0	5	1	1	0	3	1	1
4926	1	1	15	2	2	3	2	7	7	2	2	89.9	2	1	0	0	0	0	0	1	1	0	1	88	88	88	88	88	88	88	0	0	0	0	0	0	2	0	0	0	0	0	0	0	0	0	0
4927	1	1	13	1	1	3	2	7	7	2	2	89.9	2	1	0	0	0	0	0	0	0	0	0	0	0	0	0	0	0	0	0	0	0	0	0	0	0	0	0	0	0	0	0	0	0	0	0
4928	1	1	12	1	1	3	2	7	7	2	2	89.9	2	1	0	1	1	1	1	0	1	0	0	0	1	0	0	0	1	0	1	1	1	0	0	1	5	1	0	1	3	0	0	0	3	1	1
4930	1	1	12	1	1	3	2	7	7	2	2	89.9	2	1	1	1	1	1	1	1	0	0	1	1	1	0	1	1	1	0	1	88	0	1	0	1	6	1	1	0	6	1	1	0	2	1	1
4931	1	1	12	1	1	3	2	7	7	2	2	76.7	2	1	0	0	0	0	0	0	0	0	0	88	0	0	0	0	0	0	0	0	0	0	0	0	0	0	0	0	0	0	0	0	0	0	0
4932	1	1	12	1	1	3	2	6	6	2	2	76.7	2	1	0	0	0	0	0	0	0	0	0	0	0	0	0	0	0	0	0	0	0	0	0	1	0	0	0	0	0	0	0	0	1	1	0
4933	1	1	11	1	1	3	2	7	7	2	2	76.7	2	1	1	1	1	0	1	0	1	1	0	0	1	0	1	1	1	1	0	0	0	0	0	0	6	1	0	0	5	1	1	0	0	0	1
4934	1	1	13	1	1	3	2	8	8	2	2	76.7	2	1	0	0	0	0	0	0	0	0	0	0	0	0	0	0	0	0	0	0	0	0	0	0	0	0	0	0	0	0	0	0	0	0	0
4935	1	1	13	1	1	3	2	6	6	2	2	76.7	2	1	0	0	0	0	0	0	1	0	0	0	0	1	0	0	1	0	0	0	0	0	0	0	1	0	0	0	2	0	0	0	0	0	0
4936	1	1	12	1	1	3	2	7	7	2	2	76.7	2	1	1	0	1	0	1	1	0	1	1	1	1	1	0	0	0	1	0	1	0	0	0	0	5	1	1	1	4	0	0	0	1	1	1
4938	2	2	12	1	1	3	99	7	7	2	2	89.9	2	1	0	0	0	0	0	0	0	0	0	0	1	0	1	1	0	0	0	0	0	0	0	0	0	0	0	0	3	0	0	0	0	0	0
4939	2	2	13	1	1	3	2	7	7	2	2	89.9	2	1	0	1	0	0	1	0	1	0	0	88	1	0	0	1	0	0	0	0	0	0	0	1	3	0	0	0	2	0	0	0	1	1	0
4940	2	2	12	1	1	3	2	7	7	2	2	89.9	2	1	1	1	0	0	1	0	0	0	0	0	1	0	0	0	0	0	0	0	0	0	0	1	3	0	0	0	1	0	0	0	1	1	0
4942	2	2	13	1	1	3	2	7	7	2	2	89.9	2	1	0	1	0	0	0	0	0	0	0	1	1	0	1	1	0	0	0	1	0	0	0	0	1	0	0	0	4	0	0	0	1	1	0
4943	2	2	13	1	1	3	2	7	7	2	2	89.9	2	1	0	0	0	0	1	0	0	0	0	0	0	0	1	0	0	0	0	0	0	0	0	0	1	0	0	0	1	0	0	0	0	0	0
4946	2	2	12	1	1	3	2	7	7	2	2	89.9	2	1	1	0	1	0	0	0	0	1	0	1	1	1	0	0	0	0	0	0	0	0	0	0	3	0	0	0	3	0	0	0	0	0	0
4950	2	2	12	1	1	3	2	7	7	2	2	89.9	2	1	1	1	0	1	0	0	0	0	1	88	0	0	1	1	0	0	0	1	0	0	0	0	3	0	0	0	2	0	0	0	1	1	0
4951	2	2	12	1	1	3	2	7	7	2	2	89.9	2	1	0	1	0	0	0	0	0	0	0	88	0	0	1	1	1	0	0	0	0	0	0	0	1	0	0	0	3	0	0	0	0	0	0
4958	1	1	11	1	1	3	2	6	6	2	2	94.6	1	1	0	0	0	0	1	0	0	0	0	0	0	0	0	0	0	0	0	0	0	0	0	1	1	0	0	0	0	0	0	0	1	1	0
4959	1	1	12	1	1	3	2	6	6	2	2	94.6	1	1	0	0	0	0	0	0	0	0	0	0	0	0	0	0	0	0	0	0	0	0	0	0	0	0	0	0	0	0	0	0	0	0	0
4963	1	1	13	1	1	3	99	7	7	2	2	999	999	1	1	0	1	1	0	1	1	88	88	0	0	0	1	0	0	0	0	0	1	0	0	0	5	1	0	1	1	0	0	0	1	1	1
4964	2	2	14	1	1	3	2	8	8	2	2	999	999	1	0	0	0	0	1	1	0	0	0	1	1	1	0	1	1	0	1	0	0	0	0	0	2	0	0	0	6	1	0	1	0	0	1
4965	1	1	12	1	1	3	2	6	6	2	2	94.6	1	1	1	0	1	0	0	1	0	0	0	1	1	1	1	0	0	0	0	1	0	0	0	0	3	0	0	0	4	0	0	0	1	1	0
4966	1	1	11	1	1	3	2	8	8	2	2	999	999	1	0	1	1	1	0	1	1	1	0	1	1	1	0	0	0	0	0	0	0	1	0	0	6	1	0	1	3	0	0	0	1	1	1
4967	1	1	13	1	1	3	2	7	7	2	2	94.6	1	1	0	88	0	1	1	0	0	1	0	1	0	0	1	1	0	0	0	1	0	0	0	0	3	0	0	0	3	0	0	0	1	1	0
4970	1	1	11	1	1	3	2	6	6	2	2	94.6	1	1	0	0	0	0	0	0	0	0	0	0	0	0	1	0	1	0	0	0	0	0	0	0	0	0	0	0	2	0	0	0	0	0	0
4971	1	1	11	1	1	3	2	6	6	2	2	94.6	1	1	1	1	0	0	0	0	1	1	1	0	1	1	1	0	0	0	0	1	1	0	0	1	4	1	1	1	3	0	0	0	3	1	1
4973	99	1	99	99	1	99	99	7	7	2	2	999	999	1	1	1	0	0	1	1	0	0	1	0	0	0	0	0	0	0	0	0	1	1	0	0	4	1	1	1	0	0	0	0	2	1	1
4975	2	2	13	1	1	3	2	6	6	2	2	94.6	1	1	0	0	88	0	0	0	88	1	0	1	0	1	0	1	1	0	0	1	0	1	1	0	1	0	0	0	4	0	0	0	3	1	0
4976	2	2	11	1	1	99	99	6	6	2	2	94.6	1	1	0	1	0	0	1	1	1	0	1	1	0	0	1	0	1	0	0	1	0	0	1	0	4	1	1	1	3	0	0	0	2	1	1
4977	2	2	11	1	1	3	2	7	7	2	2	94.6	1	1	0	0	0	0	1	0	1	0	0	0	1	0	1	1	0	0	88	0	0	88	88	1	2	0	0	0	3	0	0	0	1	1	0
4978	2	2	11	1	1	3	2	6	6	2	2	94.6	1	1	0	1	1	1	0	1	1	1	1	1	0	1	0	0	1	0	0	0	1	1	1	1	6	1	1	1	3	0	0	0	4	1	1
4980	2	2	11	1	1	3	2	6	6	2	2	94.6	1	1	0	0	0	0	0	0	0	1	0	0	0	0	0	0	0	0	0	0	0	0	0	1	1	0	0	0	0	0	0	0	1	1	0
4981	2	2	12	1	1	3	2	6	6	2	2	94.6	1	1	0	1	0	0	1	0	1	1	1	1	1	1	1	1	1	1	0	1	1	1	1	1	4	1	1	0	7	1	1	0	5	1	1
4982	2	2	12	1	1	3	2	6	6	2	2	94.6	1	1	1	0	1	0	0	0	0	0	0	0	1	0	1	0	1	0	0	1	0	1	0	1	2	0	0	0	3	0	0	0	3	1	0
4983	2	2	11	1	1	3	2	6	6	2	2	94.6	1	1	0	0	0	0	0	0	0	0	0	1	1	1	1	1	1	0	0	0	0	0	0	0	0	0	0	0	6	1	0	1	0	0	1
4988	2	2	12	1	1	3	2	7	7	2	2	89.9	2	1	1	1	0	0	1	1	0	0	0	0	1	0	0	1	1	0	0	0	0	0	0	0	4	1	0	1	3	0	0	0	0	0	1
4989	1	1	11	1	1	3	99	7	7	2	2	94.6	1	1	1	1	0	1	0	0	0	0	0	0	1	0	0	0	1	0	0	0	0	1	0	0	3	0	0	0	2	0	0	0	1	1	0
4993	2	2	13	1	1	3	2	8	8	2	2	76.7	2	1	1	1	0	0	0	0	0	1	0	1	1	1	1	1	1	0	0	0	0	0	0	1	3	0	0	0	6	1	0	1	1	1	1
4994	2	2	12	1	1	3	2	8	8	2	2	76.7	2	1	0	1	0	1	1	1	1	1	1	1	1	1	1	1	1	0	0	0	0	1	0	0	6	1	1	0	6	1	1	0	1	1	1
4995	2	2	14	1	1	3	2	8	8	2	2	76.7	2	1	1	1	1	1	1	1	1	1	1	1	1	1	1	1	1	1	88	0	0	1	1	1	8	1	1	0	7	1	1	0	3	1	1
4997	2	2	12	1	1	3	2	8	8	2	2	76.7	2	1	0	1	0	0	0	1	0	0	0	0	0	0	0	0	88	0	0	0	0	0	0	0	2	0	0	0	0	0	0	0	0	0	0
4999	2	2	12	1	1	3	2	8	8	2	2	76.7	2	1	1	1	0	1	0	1	0	0	0	88	0	0	0	1	1	0	1	0	0	0	0	1	4	1	0	1	3	0	0	0	1	1	1
5000	1	1	12	1	1	3	2	7	7	2	2	76.7	2	1	0	0	0	0	0	0	0	0	0	0	1	0	0	1	0	0	0	0	0	0	1	1	0	0	0	0	2	0	0	0	2	1	0
5003	2	2	12	1	1	3	2	8	8	2	2	76.7	2	1	0	0	1	0	1	0	1	1	1	0	0	0	1	0	1	0	0	1	0	0	0	0	4	1	1	1	2	0	0	0	1	1	1
5030	99	1	12	1	1	3	2	7	7	2	2	89.9	2	1	0	0	0	0	0	0	1	1	0	0	0	0	1	0	0	0	0	0	0	0	0	0	2	0	0	0	1	0	0	0	0	0	0
5032	1	1	12	1	1	3	2	6	6	2	2	93.5	1	1	1	1	0	0	1	0	1	0	0	1	0	0	1	1	0	0	0	0	0	0	0	1	4	1	0	1	3	0	0	0	1	1	1
5034	1	1	13	1	1	3	2	8	8	2	2	93.5	1	1	0	0	0	0	1	0	0	0	0	0	0	0	1	1	0	0	0	0	0	1	0	0	1	0	0	0	2	0	0	0	1	1	0
5038	1	1	13	1	1	3	2	7	7	2	2	93.5	1	1	0	0	1	0	1	0	0	1	0	0	0	1	1	0	1	0	0	0	0	1	1	0	3	0	0	0	3	0	0	0	2	1	0
5039	1	1	14	1	1	3	2	7	7	2	2	93.5	1	1	0	0	0	0	1	0	1	0	0	0	1	1	0	0	0	0	0	0	0	0	0	1	2	0	0	0	2	0	0	0	1	1	0
5041	1	1	12	1	1	3	2	7	7	2	2	93.5	1	1	1	1	0	0	0	0	0	1	0	0	0	1	0	1	0	0	0	0	1	0	0	1	3	0	0	0	2	0	0	0	2	1	0
5042	2	2	12	1	1	3	2	8	8	2	2	93.5	1	1	0	0	0	0	0	0	0	0	0	0	0	0	0	0	0	0	0	0	0	0	0	0	0	0	0	0	0	0	0	0	0	0	0
5043	1	1	12	1	1	3	2	7	7	2	2	93.5	1	1	0	0	0	0	0	0	0	0	0	0	0	1	1	0	0	0	0	0	0	0	0	0	0	0	0	0	2	0	0	0	0	0	0
5044	1	1	13	1	1	3	2	8	8	2	2	93.5	1	1	0	1	1	88	1	1	0	1	1	1	1	0	0	1	1	0	0	0	0	0	0	0	5	1	1	1	4	0	0	0	0	0	1
5045	2	2	12	1	1	3	2	7	7	2	2	93.5	1	1	0	1	0	0	0	0	0	1	0	1	0	0	0	1	0	0	0	1	0	1	0	0	2	0	0	0	2	0	0	0	2	1	0
5046	1	1	14	1	1	3	2	8	8	2	2	93.5	1	1	0	0	0	0	1	0	0	0	0	0	0	0	0	0	0	0	0	0	0	0	0	0	1	0	0	0	0	0	0	0	0	0	0
5047	99	2	12	1	1	3	99	6	6	2	2	93.5	1	1	0	0	0	0	0	0	0	0	0	0	0	0	0	0	0	0	0	0	0	0	0	0	0	0	0	0	0	0	0	0	0	0	0
5049	2	2	12	1	1	3	2	7	7	2	2	93.5	1	1	0	0	0	1	1	0	1	1	0	0	0	0	0	0	0	0	0	0	0	0	0	0	4	1	0	1	0	0	0	0	0	0	1
5051	2	2	12	1	1	3	2	8	8	2	2	93.5	1	1	0	1	0	1	1	0	0	1	0	1	0	1	1	1	0	0	0	0	0	0	0	0	4	1	0	1	4	0	0	0	0	0	1
5053	2	2	15	2	2	3	2	8	8	2	2	93.5	1	1	0	0	0	0	1	0	0	0	0	0	1	0	1	0	0	0	0	0	0	0	0	0	1	0	0	0	2	0	0	0	0	0	0
5054	2	2	14	1	1	3	2	8	8	2	2	93.5	1	1	1	0	1	1	1	0	1	1	1	1	1	1	1	0	0	0	0	1	0	1	0	1	6	1	1	1	4	0	0	0	3	1	1
5055	2	2	13	1	1	3	2	8	8	2	2	93.5	1	1	0	0	0	0	0	0	0	0	0	1	0	0	0	0	1	0	0	0	0	0	0	1	0	0	0	0	2	0	0	0	1	1	0
5057	2	2	13	1	1	3	2	8	8	2	2	93.5	1	1	1	1	1	1	0	0	0	1	1	1	0	0	0	0	1	1	1	1	0	0	0	1	5	1	1	1	4	0	0	0	2	1	1
5058	2	2	12	1	1	3	2	6	6	2	2	93.5	1	1	0	1	1	1	1	1	1	1	1	0	1	1	1	1	0	0	88	1	0	1	0	1	7	1	1	1	4	0	0	0	3	1	1
5060	2	2	12	1	1	3	2	6	6	2	2	93.5	1	1	0	0	0	0	0	0	0	0	0	0	0	0	0	0	0	88	0	0	0	1	0	0	0	0	0	0	0	0	0	0	1	1	0
5061	2	2	15	2	2	3	2	8	8	2	2	93.5	1	1	0	1	0	1	1	1	0	1	1	1	1	1	1	1	0	0	1	1	0	1	1	1	5	1	1	0	6	1	1	0	4	1	1
5063	1	1	11	1	1	3	2	7	7	2	2	93.5	1	1	1	1	1	0	1	0	1	0	1	0	0	0	0	1	0	0	0	1	1	0	0	0	5	1	1	1	1	0	0	0	2	1	1
5064	1	1	12	1	1	3	2	7	7	2	2	93.5	1	1	0	0	1	0	1	1	1	1	0	1	1	0	1	0	0	0	0	1	0	1	0	1	5	1	0	1	3	0	0	0	3	1	1
5066	1	1	14	1	1	3	1	9	9	1	2	93.5	1	1	0	0	1	0	0	0	0	0	0	0	0	1	0	0	0	0	0	1	0	1	1	1	1	0	0	0	1	0	0	0	4	1	0
5068	1	1	12	1	1	3	2	7	7	2	2	93.5	1	1	0	0	1	0	0	0	0	0	0	0	0	0	1	1	0	0	0	1	1	1	0	0	1	0	0	0	2	0	0	0	3	1	0
5069	1	1	12	1	1	3	2	7	7	2	2	93.5	1	1	0	1	1	0	0	0	0	0	0	0	1	1	1	1	1	0	0	0	0	0	0	0	2	0	0	0	5	1	0	1	0	0	1
5071	2	2	12	1	1	3	2	7	7	2	2	93.5	1	1	1	1	1	0	1	0	1	1	1	1	0	0	1	1	1	0	0	0	0	0	0	0	6	1	1	1	4	0	0	0	0	0	1
5072	2	2	13	1	1	3	2	8	8	2	2	999	999	1	1	1	1	1	0	1	0	0	1	1	1	1	1	1	1	0	0	0	0	0	0	1	5	1	1	0	6	1	1	0	1	1	1
5075	2	2	13	1	1	3	2	7	7	2	2	93.5	1	1	0	1	1	1	1	0	0	1	0	1	1	0	1	1	1	0	0	1	0	1	1	1	5	1	0	0	5	1	1	0	4	1	1
5078	2	2	13	1	1	3	2	8	8	2	2	93.5	1	1	0	1	1	0	1	0	1	1	1	1	1	0	0	0	0	0	88	1	1	0	0	0	5	1	1	1	2	0	0	0	2	1	1
5079	2	2	13	1	1	3	2	8	8	2	2	93.5	1	1	0	0	1	1	1	0	1	0	1	0	0	0	0	0	1	0	0	1	1	1	0	0	4	1	1	1	1	0	0	0	3	1	1
5081	2	2	13	1	1	3	2	8	8	2	2	76.7	2	1	0	1	1	1	0	1	0	0	1	1	1	0	0	1	0	0	1	0	0	0	1	1	4	1	1	1	4	0	0	0	2	1	1
5082	2	2	13	1	1	3	2	8	8	2	2	93.5	1	1	1	1	0	1	1	1	1	0	1	1	1	1	1	1	1	0	88	1	0	0	0	1	6	1	1	0	6	1	1	0	2	1	1
5083	2	2	11	1	1	3	2	6	6	2	2	93.5	1	1	1	1	1	1	0	0	0	0	1	1	1	0	0	0	1	0	1	0	0	1	0	0	4	1	1	1	4	0	0	0	1	1	1
5086	99	2	99	99	99	99	99	99	99	99	2	93.5	1	1	1	0	0	0	1	0	1	0	1	1	1	1	0	0	1	0	0	1	0	1	0	1	3	0	0	0	4	0	0	0	3	1	0
5096	1	1	17	2	2	4	99	10	10	1	1			1	0	0	0	0	0	0	0	0	0	0	0	0	1	0	0	0	0	0	0	1	1	1	0	0	0	0	1	0	0	0	3	1	0
5097	2	2	14	1	1	4	99	8	8	2	2			1	0	0	0	0	0	0	0	0	0	0	0	0	0	1	0	0	0	0	0	0	0	0	0	0	0	0	1	0	0	0	0	0	0
5098	2	2	13	1	1	4	2	8	8	2	2			1	0	0	0	0	1	0	0	0	0	0	0	0	0	0	0	0	0	0	0	1	0	1	1	0	0	0	0	0	0	0	2	1	0
5099	2	2	13	1	1	4	99	7	7	2	2			1	1	1	1	1	1	1	1	0	1	1	1	1	1	0	1	0	0	1	0	1	0	0	7	1	1	0	5	1	1	0	2	1	1
5100	2	2	15	2	2	3	99	8	8	2	2			1	0	0	0	0	1	0	0	0	0	1	1	0	1	1	1	0	0	1	0	1	0	1	1	0	0	0	5	1	0	1	3	1	1
5101	1	1	16	2	2	3	2	11	11	1	1			1	0	0	0	1	1	0	1	0	0	0	0	0	0	0	1	0	0	0	0	0	0	0	3	0	0	0	1	0	0	0	0	0	0
5103	2	2	16	2	2	3	99	10	10	1	1			1	0	0	0	1	0	0	0	0	0	1	1	0	0	0	1	0	0	0	0	0	0	0	1	0	0	0	3	0	0	0	0	0	0
5106	1	1	16	2	2	3	2	10	10	1	1			1	0	0	0	0	1	0	0	0	0	0	0	0	1	0	0	0	0	0	0	0	0	0	1	0	0	0	1	0	0	0	0	0	0
5107	2	2	13	1	1	3	99	8	8	2	2			1	0	1	0	88	0	0	0	0	0	0	0	1	0	1	0	0	0	1	0	0	0	0	1	0	0	0	2	0	0	0	1	1	0
5141	1	1	17	2	2	3	2	12	12	1	1	66.8	2	1	1	0	0	0	1	1	0	1	1	0	0	0	0	1	1	0	0	0	0	0	0	0	4	1	1	1	2	0	0	0	0	0	1
5142	2	2	17	2	2	6	99	10	10	1	1	66.8	2	1	1	0	1	1	1	1	1	0	0	1	1	1	1	1	0	0	0	1	1	0	0	0	6	1	0	0	5	1	1	0	2	1	1
5145	2	2	16	2	2	4	99	10	10	1	1	66.8	2	1	1	1	1	1	1	0	1	1	1	1	1	1	1	1	1	0	0	1	1	1	0	0	7	1	1	0	6	1	1	0	3	1	1
5147	2	2	17	2	2	99	1	12	12	1	1	66.8	2	1	0	1	0	1	1	1	1	1	1	1	1	1	1	1	1	0	0	0	0	0	0	0	6	1	1	0	6	1	1	0	0	0	1
5151	1	1	16	2	2	3	2	10	10	1	1			1	0	1	0	0	0	0	0	0	0	0	0	0	0	0	0	0	0	0	0	1	0	1	1	0	0	0	0	0	0	0	2	1	0
5152	2	2	14	1	1	3	99	7	7	2	2			1	1	1	0	0	1	0	1	0	1	1	0	0	0	0	0	0	0	0	0	0	0	0	4	1	1	1	1	0	0	0	0	0	1
5155	1	1	15	2	2	4	2	10	10	1	1	66.8	2	1	0	1	1	1	1	0	1	1	1	1	1	0	0	1	1	1	0	1	1	1	0	1	6	1	1	0	5	1	1	0	4	1	1
5156	2	2	17	2	2	4	99	10	10	1	1	66.8	2	1	1	1	1	1	1	1	0	88	1	0	1	1	1	0	1	0	0	1	1	1	0	0	6	1	1	1	4	0	0	0	3	1	1
5157	2	2	16	2	2	1	1	10	10	1	1	66.8	2	1	1	1	1	1	1	1	1	0	0	1	1	0	1	1	1	0	0	1	1	1	1	1	7	1	0	0	5	1	1	0	5	1	1
5159	2	2	16	2	2	6	99	10	10	1	1	66.8	2	1	0	1	0	0	1	1	1	0	0	0	0	0	1	0	1	0	0	1	0	1	0	0	4	1	0	1	2	0	0	0	2	1	1
5187	1	1	17	2	2	3	99	9	9	1	1	66.8	2	1	0	0	0	1	1	0	0	0	0	1	1	1	0	1	1	0	0	0	0	1	1	1	2	0	0	0	5	1	0	1	3	1	1
5188	1	1	16	2	2	3	99	10	10	1	1	66.8	2	1	0	0	0	0	0	0	0	0	0	0	0	0	0	0	0	0	0	0	0	0	0	0	0	0	0	0	0	0	0	0	0	0	0
5190	1	1	15	2	2	4	2	9	9	1	1	66.8	2	1	1	0	1	0	0	0	0	0	0	0	0	88	0	1	0	0	0	0	0	1	0	0	2	0	0	0	1	0	0	0	1	1	0
5192	1	1	15	2	2	3	2	10	10	1	1	66.8	2	1	0	0	1	1	1	0	1	1	0	1	1	1	1	1	0	0	0	1	0	0	0	1	5	1	0	0	5	1	1	0	2	1	1
5193	2	2	15	2	2	3	2	9	9	1	1	66.8	2	1	0	1	0	0	0	0	0	0	0	0	0	1	0	1	1	1	1	0	0	0	0	1	1	0	0	0	5	0	0	0	1	1	0
5194	2	2	15	2	2	6	2	10	10	1	1	66.8	2	1	0	0	0	1	1	0	1	0	0	1	1	0	0	0	0	0	0	0	0	0	0	0	3	0	0	0	2	0	0	0	0	0	0
5195	1	1	16	2	2	3	2	11	11	1	1	66.8	2	1	0	0	0	0	0	0	0	0	0	1	0	1	1	0	0	0	0	0	0	0	0	1	0	0	0	0	3	0	0	0	1	1	0
5196	2	2	15	2	2	99	1	9	9	1	1	66.8	2	1	0	0	0	0	0	0	1	1	0	1	1	0	1	1	0	0	0	0	0	0	0	1	2	0	0	0	4	0	0	0	1	1	0
5197	2	2	15	2	2	3	1	9	9	1	1	66.8	2	1	0	0	0	1	0	0	1	1	1	0	1	1	1	0	0	0	0	0	0	0	0	0	3	0	0	0	3	0	0	0	0	0	0
5198	1	1	14	1	1	6	2	99	99	99	1	66.8	2	1	0	0	1	0	0	0	0	0	0	0	0	0	0	0	0	0	0	0	0	1	0	0	1	0	0	0	0	0	0	0	1	1	0
5199	1	1	16	2	2	3	2	10	10	1	1	66.8	2	1	0	0	1	1	1	0	0	1	1	0	1	0	1	1	0	0	0	0	0	0	0	1	4	1	1	1	3	0	0	0	1	1	1
5200	1	1	14	1	1	2	2	99	99	99	1	66.8	2	1	0	0	0	0	0	0	0	0	0	0	0	0	0	0	0	0	0	0	0	1	0	0	0	0	0	0	0	0	0	0	1	1	0
5201	1	1	16	2	2	3	2	10	10	1	1	66.8	2	1	0	0	0	0	0	0	0	0	0	0	0	0	0	0	0	0	0	0	0	0	0	0	0	0	0	0	0	0	0	0	0	0	0
5222	99	1	18	2	2	3	2	10	10	1	1	66.8	2	1	0	0	0	0	0	0	0	0	0	0	0	0	0	1	1	0	0	0	0	0	0	0	0	0	0	0	2	0	0	0	0	0	0
5250	2	2	12	1	1	3	2	6	6	2	2	93	1	1	1	1	1	0	1	1	1	0	0	1	1	1	0	1	1	0	1	0	0	1	1	1	6	1	0	0	6	1	1	0	3	1	1
5251	2	2	12	1	1	3	2	6	6	2	2	93	1	1	0	0	0	0	0	0	0	0	0	1	1	1	0	1	0	0	0	0	0	0	0	0	0	0	0	0	4	0	0	0	0	0	0
5252	2	2	14	1	1	3	99	7	7	2	2	93	1	1	0	0	0	0	0	0	1	0	0	0	0	0	0	0	0	0	0	0	0	1	0	1	1	0	0	0	0	0	0	0	2	1	0
5257	2	2	12	1	1	3	99	6	6	2	2	93	1	1	1	1	1	1	1	1	0	1	1	1	1	1	1	1	1	0	1	0	0	0	0	1	7	1	1	0	7	1	1	0	1	1	1
5258	1	1	13	1	1	3	2	7	7	2	2	93	1	1	0	0	1	0	1	0	1	88	88	0	1	0	1	1	1	0	0	0	1	1	1	1	3	0	0	0	4	0	0	0	4	1	0
5260	1	1	12	1	1	3	2	8	8	2	2	93	1	1	1	1	1	0	0	0	1	1	1	1	1	0	1	1	1	0	0	0	0	1	0	1	5	1	1	0	5	1	1	0	2	1	1
5261	2	2	12	1	1	3	99	6	6	2	2	93	1	1	0	1	0	1	1	0	0	1	1	0	1	1	0	0	1	0	1	1	1	0	0	1	4	1	1	1	4	0	0	0	3	1	1
5266	2	2	14	1	1	3	2	99	8	99	2	93	1	1	1	1	1	0	1	0	0	1	1	0	1	1	1	0	1	0	0	0	0	0	0	0	5	1	1	1	4	0	0	0	0	0	1
5269	2	2	13	1	1	3	2	8	8	2	2	93	1	1	0	1	1	0	1	1	0	0	1	1	0	0	0	1	1	0	0	1	0	0	0	0	4	1	1	1	3	0	0	0	1	1	1
5273	2	2	13	1	1	3	2	8	8	2	2	93	1	1	0	1	1	0	1	0	0	0	0	0	0	1	0	0	0	0	0	1	0	0	0	1	3	0	0	0	1	0	0	0	2	1	0
5274	2	2	14	1	1	3	2	8	8	2	2	93	1	1	1	1	1	1	1	1	0	1	0	1	1	0	1	0	0	0	0	0	0	1	1	0	7	1	0	1	3	0	0	0	2	1	1
5276	1	1	14	1	1	3	2	9	8	1	2	93	1	1	0	1	0	0	1	0	1	0	0	0	0	1	0	0	0	0	0	0	0	1	1	0	3	0	0	0	1	0	0	0	2	1	0
5296	2	2	19	2	2	3	2	12	12	1	1	90.2	1	1	0	88	0	0	0	0	0	0	0	1	0	1	0	1	0	1	0	1	0	1	0	1	0	0	0	0	4	0	0	0	3	1	0
5298	2	2	16	2	2	3	2	9	9	1	1	90.2	1	1	0	0	0	1	1	0	0	0	0	1	1	0	0	0	1	0	0	1	1	0	0	1	2	0	0	0	3	0	0	0	3	1	0
5302	2	2	18	2	2	3	2	12	12	1	1	90.2	1	1	0	1	0	0	0	0	0	0	0	0	88	1	0	0	0	1	1	0	0	1	1	1	1	0	0	0	3	0	0	0	3	1	0
5303	2	2	17	2	2	3	2	12	12	1	1	90.2	1	1	0	0	0	0	0	0	0	0	0	0	0	0	0	0	0	0	0	1	0	1	0	1	0	0	0	0	0	0	0	0	3	1	0
5304	2	2	15	2	2	3	2	9	9	1	1	90.2	1	1	0	0	0	0	0	0	0	0	0	0	1	0	0	0	0	0	0	0	0	0	0	0	0	0	0	0	1	0	0	0	0	0	0
5307	1	1	13	1	1	3	99	8	8	2	2	80.2	2	1	1	1	0	0	0	1	0	0	0	0	1	0	0	1	1	0	0	0	0	0	0	0	3	0	0	0	3	0	0	0	0	0	0
5309	1	1	15	2	2	3	2	8	8	2	2	80.2	2	1	88	0	0	0	1	1	1	1	1	1	1	0	1	0	1	0	0	0	0	0	0	0	4	1	1	1	4	0	0	0	0	0	1
5310	2	2	13	1	1	3	99	8	8	2	2	80.2	2	1	0	1	0	0	1	0	0	0	0	0	1	0	0	1	1	0	0	0	0	1	1	1	2	0	0	0	3	0	0	0	3	1	0
5311	1	1	14	1	1	99	1	8	8	2	2	80.2	2	1	0	0	0	0	0	0	0	0	0	0	0	0	0	0	0	0	0	0	0	0	0	0	0	0	0	0	0	0	0	0	0	0	0
5313	1	1	14	1	1	6	2	8	8	2	2	80.2	2	1	0	1	1	0	1	1	1	0	1	1	0	1	1	0	0	0	0	0	0	1	0	88	5	1	1	1	3	0	0	0	1	1	1
5314	2	2	14	1	1	3	2	8	8	2	2	80.2	2	1	0	1	0	1	1	1	1	0	1	1	1	1	1	0	1	0	1	0	0	0	0	1	5	1	1	0	6	1	1	0	1	1	1
5315	2	2	15	2	2	4	99	8	8	2	2	80.2	2	1	0	1	1	1	1	1	1	0	1	1	0	0	1	1	1	0	0	1	0	0	0	1	6	1	1	1	4	0	0	0	2	1	1
5316	2	2	14	1	1	3	2	8	8	2	2	80.2	2	1	1	1	1	1	0	0	0	1	1	1	0	1	1	1	1	0	0	1	0	1	1	1	5	1	1	0	5	1	1	0	4	1	1
5319	1	1	13	1	1	6	99	8	8	2	2	80.2	2	1	1	0	1	0	0	0	1	0	0	0	0	0	0	1	1	0	0	1	0	0	0	0	3	0	0	0	2	0	0	0	1	1	0
5320	99	1	99	99	99	4	2	8	8	2	2	80.2	2	1	1	1	0	0	1	1	1	1	1	1	0	1	1	1	1	0	1	0	0	0	0	1	6	1	1	0	6	1	1	0	1	1	1
5321	2	2	14	1	1	3	2	8	8	2	2	80.2	2	1	0	1	0	0	1	0	1	0	0	1	1	0	0	0	1	0	0	1	0	1	0	1	3	0	0	0	3	0	0	0	3	1	0
5322	99	1	14	1	1	99	1	8	8	2	2	80.2	2	1	0	0	0	0	0	0	0	0	1	0	1	0	1	0	0	0	0	0	0	0	1	1	0	0	0	0	2	0	0	0	2	1	0
5324	1	1	15	2	2	3	99	8	8	2	2	80.2	2	1	1	1	0	1	0	0	0	0	0	1	1	1	1	0	0	0	0	0	0	1	0	1	3	0	0	0	4	0	0	0	2	1	0
5326	1	1	14	1	1	99	1	8	8	2	2	80.2	2	1	0	0	0	0	0	0	0	0	0	0	0	0	0	0	0	0	0	0	0	0	0	0	0	0	0	0	0	0	0	0	0	0	0
5327	2	2	13	1	1	3	99	8	8	2	2	80.2	2	1	1	1	1	0	1	1	1	0	1	1	1	0	1	0	1	0	1	0	0	0	0	1	6	1	1	0	5	1	1	0	1	1	1
5328	2	2	13	1	1	4	2	8	8	2	2	80.2	2	1	1	1	0	1	1	1	0	0	1	1	1	1	1	1	1	0	0	0	0	1	0	0	5	1	1	0	6	1	1	0	1	1	1
5329	2	2	14	1	1	3	2	8	8	2	2	80.2	2	1	1	0	0	0	0	0	0	0	0	0	0	0	0	0	0	0	0	1	0	1	1	1	1	0	0	0	0	0	0	0	4	1	0
5330	1	1	13	1	1	3	2	8	8	2	2	80.2	2	1	0	0	0	0	0	0	0	0	0	0	0	0	0	0	0	0	0	0	0	0	0	0	0	0	0	0	0	0	0	0	0	0	0
5331	99	1	13	1	1	3	99	7	7	2	2	80.2	2	1	1	0	0	1	1	1	1	1	0	0	1	0	1	0	0	1	0	0	0	1	1	1	6	1	0	1	3	0	0	0	3	1	1
5332	1	1	13	1	1	6	2	7	7	2	2	80.2	2	1	0	1	0	1	1	1	0	0	0	1	1	0	1	1	1	1	0	1	0	1	0	1	4	1	0	0	6	1	1	0	3	1	1
5333	2	2	14	1	1	3	2	7	7	2	2	80.2	2	1	1	1	1	0	1	0	1	0	1	0	1	0	0	1	0	0	0	1	0	1	1	1	5	1	1	1	2	0	0	0	4	1	1
5334	1	1	13	1	1	4	2	7	7	2	2	80.2	2	1	0	0	0	1	0	0	0	0	0	0	0	0	0	0	0	0	0	0	0	0	0	0	1	0	0	0	0	0	0	0	0	0	0
5335	2	2	13	1	1	3	2	7	7	2	2	80.2	2	1	1	1	1	1	0	1	0	0	1	1	1	1	1	1	1	0	0	0	0	1	0	0	5	1	1	0	6	1	1	0	1	1	1
5338	2	2	13	1	1	3	2	7	7	2	2	80.2	2	1	1	1	1	0	0	1	0	1	0	1	1	0	0	0	1	1	0	1	0	1	1	1	5	1	0	1	4	0	0	0	4	1	1
5340	2	2	12	1	1	3	99	7	7	2	2	80.2	2	1	1	1	0	0	1	1	1	0	0	1	1	0	1	0	0	0	0	0	1	0	0	1	5	1	0	1	3	0	0	0	2	1	1
5341	2	2	14	1	1	3	99	7	7	2	2	80.2	2	1	0	1	0	0	1	1	1	1	1	0	0	0	1	0	1	0	0	0	0	0	0	0	5	1	1	1	2	0	0	0	0	0	1
5342	2	2	13	1	1	3	2	7	7	2	2	80.2	2	1	0	1	0	0	0	1	1	1	1	0	1	0	0	1	0	0	0	1	1	1	0	1	4	1	1	1	2	0	0	0	4	1	1
5343	2	2	13	1	1	3	99	7	7	2	2	80.2	2	1	1	1	0	1	1	1	1	1	1	1	1	0	0	0	1	0	1	1	0	0	0	1	7	1	1	1	4	0	0	0	2	1	1
5344	2	2	13	1	1	3	2	7	7	2	2	80.2	2	1	1	1	1	1	1	0	1	1	1	1	1	0	0	0	1	0	0	1	0	1	0	1	7	1	1	1	3	0	0	0	3	1	1
5345	2	2	12	1	1	99	99	7	7	2	2	80.2	2	1	0	1	0	1	0	0	0	0	0	0	0	1	1	0	0	0	0	0	0	0	0	0	2	0	0	0	2	0	0	0	0	0	0
5347	2	2	14	1	1	6	99	8	8	2	2	80.2	2	1	1	1	0	0	1	1	0	0	1	1	1	0	1	1	1	0	0	1	0	1	0	1	4	1	1	0	5	1	1	0	3	1	1
5349	1	1	14	1	1	3	2	8	8	2	2	96	1	1	0	0	1	0	1	0	0	0	0	0	1	0	1	0	0	0	0	0	1	1	1	1	2	0	0	0	2	0	0	0	4	1	0
5350	2	2	14	1	1	3	2	9	8	1	2	96	1	1	0	0	0	0	0	0	0	0	0	0	0	0	0	0	1	0	0	0	0	0	0	1	0	0	0	0	1	0	0	0	1	1	0
5352	2	2	15	2	2	3	2	9	9	1	1	66.8	2	1	1	1	0	0	1	0	1	1	0	0	1	0	0	0	1	1	0	1	0	1	0	1	5	1	0	1	3	0	0	0	3	1	1
5354	1	1	14	1	1	2	2	9	9	1	1	66.8	2	1	0	0	0	0	1	0	0	0	0	0	0	0	0	0	1	0	0	1	0	1	0	1	1	0	0	0	1	0	0	0	3	1	0
5356	2	2	13	1	1	3	99	7	7	2	2	80.2	2	1	1	1	1	1	1	1	1	1	1	0	1	0	1	0	1	1	0	0	1	0	0	1	8	1	1	1	4	0	0	0	2	1	1
5357	1	1	16	2	2	3	2	8	8	2	2	96	1	1	0	0	0	0	0	0	0	0	0	0	0	0	0	1	1	0	0	0	0	0	0	0	0	0	0	0	2	0	0	0	0	0	0
5358	2	2	12	1	1	3	99	7	7	2	2	80.2	2	1	1	1	1	0	1	0	0	1	1	1	0	1	1	0	0	0	0	0	0	0	0	1	5	1	1	1	3	0	0	0	1	1	1
5359	1	1	13	1	1	99	1	7	7	2	2	80.2	2	1	1	0	1	0	1	0	0	0	0	0	0	0	0	0	0	0	0	1	0	0	0	1	3	0	0	0	0	0	0	0	2	1	0
5360	2	2	13	1	1	3	99	7	7	2	2	80.2	2	1	1	1	1	1	1	1	0	0	1	1	1	1	1	0	1	0	1	0	1	1	0	1	6	1	1	0	6	1	1	0	3	1	1
5361	1	1	13	1	1	6	2	7	7	2	2	80.2	2	1	0	0	0	0	0	0	0	0	0	0	0	0	0	0	0	0	0	0	0	0	0	0	0	0	0	0	0	0	0	0	0	0	0
5362	1	1	13	1	1	3	2	7	7	2	2	80.2	2	1	0	1	1	0	1	0	0	1	1	0	0	1	1	0	1	0	0	0	0	0	0	0	4	1	1	1	3	0	0	0	0	0	1
5363	99	1	13	1	1	99	1	7	7	2	2	80.2	2	1	0	0	0	0	0	0	0	0	0	0	1	0	0	1	1	0	0	1	0	0	0	1	0	0	0	0	3	0	0	0	2	1	0
5364	2	2	13	1	1	3	2	7	7	2	2	80.2	2	1	1	1	0	0	0	0	0	0	0	1	0	1	1	1	1	0	0	0	0	1	0	1	2	0	0	0	5	1	0	1	2	1	1
5369	1	1	15	2	2	3	99	8	8	2	2	96	1	1	1	1	1	1	1	0	1	1	1	1	1	0	1	0	0	1	0	1	0	1	1	1	7	1	1	1	4	0	0	0	4	1	1
5370	1	1	13	1	1	3	2	8	8	2	2	96	1	1	0	0	0	0	0	0	1	1	0	1	0	0	0	0	0	0	0	0	0	0	0	0	2	0	0	0	1	0	0	0	0	0	0
5371	1	1	14	1	1	3	99	8	8	2	2	96	1	1	1	0	0	0	1	0	1	0	0	0	1	0	0	1	1	0	0	1	0	1	1	0	3	0	0	0	3	0	0	0	3	1	0
5373	2	2	14	1	1	3	99	8	8	2	2	96	1	1	1	1	0	1	1	1	1	0	1	1	0	1	1	1	0	0	1	0	1	0	0	0	6	1	1	0	5	1	1	0	1	1	1
5376	2	2	15	2	2	3	99	8	8	2	2	96	1	1	0	1	0	1	1	0	0	0	1	1	1	1	1	1	1	0	0	0	0	0	0	0	3	0	0	0	6	1	0	1	0	0	1
5378	1	1	14	1	1	3	99	8	8	2	2	96	1	1	0	0	0	88	1	0	0	0	0	0	0	0	0	0	0	0	0	0	0	1	0	0	1	0	0	0	0	0	0	0	1	1	0
5379	2	2	14	1	1	3	1	8	8	2	2	96	1	1	0	0	0	0	1	0	1	0	0	0	1	0	0	0	0	1	0	0	0	1	0	0	2	0	0	0	2	0	0	0	1	1	0
5380	1	1	14	1	1	3	2	8	8	2	2	96	1	1	0	0	0	0	0	0	0	0	0	0	0	0	0	0	1	0	0	0	0	0	0	0	0	0	0	0	1	0	0	0	0	0	0
5384	1	1	13	1	1	3	99	8	8	2	2	96	1	1	0	0	0	0	0	0	0	0	0	0	1	0	0	0	0	0	0	0	0	88	1	0	0	0	0	0	1	0	0	0	1	1	0
5386	1	1	12	1	1	3	99	6	6	2	2	93	1	1	1	1	1	0	1	0	0	0	1	1	0	1	1	0	1	0	0	0	0	0	0	1	4	1	1	1	4	0	0	0	1	1	1
5387	2	2	12	1	1	3	99	6	6	2	2	93	1	1	0	0	0	0	1	0	0	0	0	0	1	0	0	0	1	0	0	0	0	0	0	1	1	0	0	0	2	0	0	0	1	1	0
5388	2	2	12	1	1	3	2	6	6	2	2	93	1	1	1	1	1	0	1	0	1	1	1	0	1	1	1	0	1	0	1	1	0	1	0	1	6	1	1	0	5	1	1	0	3	1	1
5390	1	1	12	1	1	3	2	6	6	2	2	93	1	1	0	0	0	0	1	0	1	0	0	0	1	0	0	0	0	0	0	0	0	0	0	0	2	0	0	0	1	0	0	0	0	0	0
5391	2	2	12	1	1	3	2	6	6	2	2	93	1	1	1	1	0	0	1	0	0	0	0	0	1	0	1	0	0	0	0	0	0	0	1	1	3	0	0	0	2	0	0	0	2	1	0
5393	2	2	13	1	1	3	99	7	7	2	2	93	1	1	0	0	0	0	0	0	0	88	0	0	1	0	1	1	1	0	0	0	1	0	0	0	0	0	0	0	4	0	0	0	1	1	0
5396	1	1	14	1	1	3	99	8	8	2	2	96	1	1	0	0	0	0	0	0	0	0	0	0	0	1	0	0	0	1	0	0	0	1	0	0	0	0	0	0	2	0	0	0	1	1	0
5397	1	1	14	1	1	3	99	8	8	2	2	96	1	1	1	1	0	0	0	0	0	0	0	0	1	1	0	1	1	0	0	1	0	1	0	1	2	0	0	0	4	0	0	0	3	1	0
5399	1	1	14	1	1	3	99	8	8	2	2	96	1	1	0	0	0	1	0	0	1	1	0	1	0	0	0	0	0	1	0	1	1	1	0	88	3	0	0	0	2	0	0	0	3	1	0
5403	1	1	14	1	1	3	2	8	8	2	2	96	1	1	0	1	0	1	1	0	1	1	1	1	1	1	1	1	1	1	0	1	0	1	0	1	5	1	1	0	7	1	1	0	3	1	1
5408	2	2	13	1	1	4	99	99	8	99	2	96	1	1	1	1	1	1	1	1	1	1	1	1	1	1	1	0	1	1	1	1	1	1	1	1	8	1	1	0	7	1	1	0	5	1	1
5411	2	2	13	1	1	3	2	8	8	2	2	96	1	1	1	1	1	1	1	1	1	1	1	1	1	1	1	1	1	0	1	1	0	1	0	0	8	1	1	0	7	1	1	0	2	1	1
5412	2	2	14	1	1	3	2	8	8	2	2	96	1	1	1	1	0	0	0	1	0	0	0	0	1	0	1	1	1	0	1	0	0	0	0	0	3	0	0	0	5	1	0	1	0	0	1
5413	2	2	15	2	2	3	2	9	8	1	2	96	1	1	1	1	0	0	1	1	1	0	1	1	1	1	1	1	1	1	1	1	0	1	1	1	5	1	1	0	8	1	1	0	4	1	1
5415	1	1	17	2	2	3	99	8	8	2	2	96	1	1	1	1	0	1	1	0	0	88	1	0	0	0	0	0	0	1	0	0	0	0	0	1	4	1	1	1	1	0	0	0	1	1	1
5416	1	1	14	1	1	3	2	8	8	2	2	96	1	1	0	1	0	0	1	1	1	1	1	0	0	0	1	0	0	0	0	0	0	0	1	1	5	1	1	1	1	0	0	0	2	1	1
5417	2	2	14	1	1	3	99	8	8	2	2	96	1	1	0	1	0	0	1	0	1	1	1	1	0	0	0	1	1	0	0	0	0	0	0	1	4	1	1	1	3	0	0	0	1	1	1
5418	2	2	13	1	1	3	99	8	8	2	2	93	1	1	0	0	0	0	0	0	0	0	0	0	0	0	0	0	0	0	0	0	0	0	0	0	0	0	0	0	0	0	0	0	0	0	0
5419	1	1	14	1	1	3	2	8	8	2	2	80.2	2	1	0	0	0	0	0	0	0	0	0	0	0	0	0	0	0	0	0	0	0	0	0	0	0	0	0	0	0	0	0	0	0	0	0
5424	1	1	14	1	1	3	99	8	8	2	2	93	1	1	0	0	0	1	1	0	1	0	0	0	1	0	0	1	1	1	0	1	0	1	1	1	3	0	0	0	4	0	0	0	4	1	0
5427	2	2	14	1	1	3	99	8	8	2	2	96	1	1	1	1	1	0	1	1	1	0	1	1	1	1	0	1	0	0	1	88	0	0	0	0	6	1	1	0	5	1	1	0	0	0	1
5428	1	1	14	1	1	3	99	8	8	2	2	96	1	1	0	0	0	0	0	0	0	1	0	0	0	0	0	0	0	0	0	1	0	1	0	1	1	0	0	0	0	0	0	0	3	1	0
5439	2	2	13	1	1	3	2	9	8	1	2	93	1	1	1	1	1	0	1	1	1	1	0	1	1	1	1	1	1	0	1	1	1	0	0	0	7	1	0	0	7	1	1	0	2	1	1
5440	2	2	11	1	1	3	2	99	99	99	2	93	1	1	0	1	0	1	1	1	0	0	0	0	1	1	0	1	1	0	1	1	1	1	0	1	4	1	0	0	5	1	1	0	4	1	1
5441	2	2	15	2	2	3	2	8	8	2	2	93	1	1	0	0	0	0	0	0	0	0	0	0	0	0	0	0	0	0	0	0	0	0	0	0	0	0	0	0	0	0	0	0	0	0	0
5478	1	1	17	2	2	4	99	10	10	1	1			1	1	1	1	1	0	1	1	1	1	88	1	1	1	1	1	0	0	0	0	0	0	0	7	1	1	0	5	1	1	0	0	0	1
5479	1	1	14	1	1	3	2	8	8	2	2			1	0	1	0	1	1	0	1	0	1	0	0	0	0	0	0	0	0	1	0	1	0	1	4	1	1	1	0	0	0	0	3	1	1
5480	1	1	13	1	1	3	99	7	7	2	2			1	0	1	0	0	1	0	1	0	0	0	1	1	0	0	0	0	0	1	1	1	0	1	3	0	0	0	2	0	0	0	4	1	0
5482	1	1	16	2	2	3	2	10	10	1	1			1	0	0	0	0	0	0	0	0	0	0	0	0	0	0	0	0	0	1	0	0	0	0	0	0	0	0	0	0	0	0	1	1	0
5483	1	1	15	2	2	3	99	7	7	2	2			1	0	1	0	1	1	0	0	0	0	0	1	0	1	0	1	0	0	1	0	1	1	1	3	0	0	0	3	0	0	0	4	1	0
5486	1	1	16	2	2	4	2	9	9	1	1			1	1	0	1	1	0	1	0	1	0	0	0	0	0	0	0	0	0	0	1	1	1	0	5	1	0	1	0	0	0	0	3	1	1
5487	1	1	16	2	2	3	99	9	9	1	1			1	0	0	0	0	1	1	1	0	0	1	0	1	1	0	1	0	0	0	0	1	0	1	3	0	0	0	4	0	0	0	2	1	0
5490	1	1	13	1	1	3	99	8	8	2	2			1	1	1	0	1	1	0	1	1	1	1	0	1	0	1	1	0	0	1	1	0	0	1	6	1	1	1	4	0	0	0	3	1	1
5504	99	1	15	2	2	3	99	10	10	1	1			1	0	0	0	0	1	1	1	0	0	0	1	0	0	1	1	0	0	1	0	1	0	0	3	0	0	0	3	0	0	0	2	1	0
5505	2	2	13	1	1	3	99	8	8	2	2			1	0	0	0	0	0	0	0	0	0	0	1	0	0	0	0	0	0	1	1	0	0	1	0	0	0	0	1	0	0	0	3	1	0
5506	1	1	13	1	1	3	2	9	9	1	1			1	1	0	1	0	1	0	1	1	1	0	1	0	0	1	1	0	0	0	0	0	0	0	5	1	1	1	3	0	0	0	0	0	1
5507	99	2	15	2	2	3	2	10	10	1	1			1	1	0	0	0	1	0	1	1	1	0	0	0	0	0	0	0	0	0	0	1	1	1	4	1	1	1	0	0	0	0	3	1	1
5508	2	2	99	99	99	99	99	99	99	99	99			1	0	0	0	0	0	0	0	0	0	1	1	0	0	1	1	0	0	0	0	0	0	0	0	0	0	0	4	0	0	0	0	0	0
5509	2	2	14	1	1	3	2	9	9	1	1			1	0	1	0	1	1	1	1	0	1	1	1	1	1	1	1	0	0	0	0	0	1	1	5	1	1	0	6	1	1	0	2	1	1
5511	99	1	13	1	1	3	2	8	8	2	2			1	0	0	0	0	1	0	0	0	0	0	0	0	0	0	1	0	0	1	0	1	0	0	1	0	0	0	1	0	0	0	2	1	0
5514	1	1	15	2	2	3	2	10	10	1	1			1	0	1	0	0	1	1	1	0	1	1	0	1	0	0	0	0	0	0	0	0	0	0	4	1	1	1	2	0	0	0	0	0	1
5515	1	1	13	1	1	3	99	8	8	2	2			1	1	1	0	0	1	1	1	1	0	0	0	0	1	1	1	0	0	1	1	1	1	1	6	1	0	1	3	0	0	0	5	1	1
5517	1	1	14	1	1	3	99	8	8	2	2			1	1	0	1	1	1	1	0	1	0	1	1	0	0	1	1	0	0	0	0	1	0	1	6	1	0	1	4	0	0	0	2	1	1
5519	2	2	15	2	2	3	99	10	10	1	1			1	0	0	1	0	1	0	1	1	1	1	1	1	1	1	0	0	0	1	0	1	0	1	4	1	1	0	5	1	1	0	3	1	1
5520	1	1	13	1	1	3	99	8	8	2	2			1	1	1	1	0	1	0	0	0	1	1	1	0	1	1	1	0	0	1	0	1	1	1	4	1	1	0	5	1	1	0	4	1	1
5521	1	1	13	1	1	3	2	8	8	2	2			1	1	0	0	0	0	1	88	0	0	1	0	0	0	0	0	0	1	1	1	1	0	0	2	0	0	0	2	0	0	0	3	1	0
5523	1	1	13	1	1	3	2	9	9	1	1			1	0	0	0	0	0	0	0	0	0	0	0	0	0	0	0	0	0	0	0	0	0	0	0	0	0	0	0	0	0	0	0	0	0
5525	1	1	14	1	1	3	99	7	7	2	2			1	1	0	1	0	1	0	1	1	1	0	0	1	1	1	0	0	0	1	0	0	0	1	5	1	1	1	3	0	0	0	2	1	1
5527	2	2	15	2	2	3	99	10	10	1	1			1	1	1	0	1	1	0	1	0	0	0	1	0	1	1	0	1	0	0	0	1	0	0	5	1	0	1	4	0	0	0	1	1	1
5529	2	2	14	1	1	3	2	99	99	99	99			1	1	0	0	0	1	0	0	0	0	0	1	0	0	0	0	0	0	0	0	0	0	0	2	0	0	0	1	0	0	0	0	0	0
5530	2	2	13	1	1	3	2	9	9	1	1			1	1	0	0	1	1	1	1	1	0	1	1	1	1	0	1	0	0	0	0	1	1	1	6	1	0	0	5	1	1	0	3	1	1
5533	99	2	13	1	1	3	2	9	9	1	1			1	0	0	0	0	0	0	1	1	0	1	1	1	1	0	0	0	0	1	0	0	0	0	2	0	0	0	4	0	0	0	1	1	0
5534	1	1	14	1	1	3	2	9	9	1	1			1	1	1	1	0	1	0	1	1	0	0	1	0	1	0	1	0	0	0	0	1	0	0	6	1	0	1	3	0	0	0	1	1	1
5535	2	2	14	1	1	3	2	10	10	1	1			1	1	1	1	0	1	1	1	1	0	1	1	1	1	1	1	0	1	1	0	1	1	1	7	1	0	0	7	1	1	0	4	1	1
5536	99	1	13	1	1	3	2	7	7	2	2			1	1	0	0	1	0	0	0	0	0	0	0	0	0	0	0	0	0	0	0	1	0	1	2	0	0	0	0	0	0	0	2	1	0
5538	1	1	13	1	1	3	99	9	9	1	1			1	1	1	1	0	1	1	1	0	1	0	1	0	88	1	1	0	1	0	0	1	0	1	6	1	1	1	4	0	0	0	2	1	1
5540	99	2	14	1	1	3	2	8	8	2	2			1	1	1	1	0	1	88	0	0	0	1	0	0	0	0	0	0	0	0	0	0	0	1	4	1	0	1	1	0	0	0	1	1	1
5541	99	2	13	1	1	3	99	8	8	2	2			1	0	0	0	0	0	0	0	0	0	1	0	0	1	1	0	0	0	0	0	0	0	1	0	0	0	0	3	0	0	0	1	1	0
5542	2	2	13	1	1	3	2	7	7	2	2			1	1	1	0	0	1	0	0	0	1	0	0	0	0	1	0	0	0	0	0	0	0	0	3	0	0	0	1	0	0	0	0	0	0
5543	1	1	15	2	2	3	99	9	9	1	1			1	0	0	0	0	1	0	1	1	0	0	1	0	1	1	0	0	0	0	0	1	0	0	3	0	0	0	3	0	0	0	1	1	0
5545	2	2	13	1	1	3	2	9	9	1	1			1	0	0	0	0	1	0	1	0	0	0	1	0	0	1	0	0	0	0	0	0	0	0	2	0	0	0	2	0	0	0	0	0	0
5546	2	2	13	1	1	3	99	8	8	2	2			1	0	0	0	0	0	0	0	0	0	0	0	0	0	0	0	0	0	0	0	0	0	0	0	0	0	0	0	0	0	0	0	0	0
5549	2	2	14	1	1	3	2	9	9	1	1			1	1	1	1	0	1	0	1	1	1	0	1	0	1	1	1	1	0	0	1	1	0	1	6	1	1	0	5	1	1	0	3	1	1
5550	2	2	13	1	1	3	99	8	8	2	2			1	0	1	0	0	0	0	0	0	0	0	1	0	0	1	1	0	0	0	0	0	0	0	1	0	0	0	3	0	0	0	0	0	0
5551	1	1	14	1	1	3	99	10	10	1	1			1	0	1	1	0	1	0	0	0	1	0	1	0	0	0	0	0	0	0	0	1	0	1	3	0	0	0	1	0	0	0	2	1	0
5552	1	1	13	1	1	3	2	9	9	1	1			1	0	0	0	0	0	0	0	0	0	1	0	0	0	0	1	0	0	88	0	1	0	0	0	0	0	0	2	0	0	0	1	1	0
5554	2	2	13	1	1	3	2	8	8	2	2			1	1	1	0	1	1	0	0	0	0	1	1	0	1	1	1	0	0	0	0	0	0	0	4	1	0	0	5	1	1	0	0	0	1
5556	1	1	13	1	1	3	99	8	8	2	2			1	1	1	0	0	1	1	1	0	1	0	0	0	1	0	1	0	0	1	1	1	1	0	5	1	1	1	2	0	0	0	4	1	1
5557	1	1	12	1	1	3	99	7	7	2	2			1	1	0	0	1	1	1	1	1	1	0	1	0	0	1	0	1	1	0	0	0	0	1	6	1	1	1	4	0	0	0	1	1	1
5563	99	2	13	1	1	3	2	8	8	2	2			1	0	0	0	0	0	0	0	0	0	0	0	0	0	0	0	0	0	0	0	0	0	1	0	0	0	0	0	0	0	0	1	1	0
5567	2	2	15	2	2	3	2	9	9	1	1			1	1	0	0	0	0	0	1	1	0	0	1	0	0	0	0	0	0	0	0	0	0	1	3	0	0	0	1	0	0	0	1	1	0
5568	2	2	14	1	1	3	2	99	99	99	99			1	1	0	1	0	0	1	1	1	1	1	1	1	1	1	0	0	1	1	88	0	0	0	5	1	1	0	6	1	1	0	1	1	1
5569	2	2	15	2	2	3	99	10	10	1	1			1	0	0	0	0	0	0	0	0	0	0	0	0	0	0	0	0	0	0	0	0	0	0	0	0	0	0	0	0	0	0	0	0	0
5570	2	2	15	2	2	3	99	10	10	1	1			1	1	1	0	1	1	1	1	0	88	1	1	1	1	0	0	0	0	0	0	0	0	0	6	1	0	1	4	0	0	0	0	0	1
5572	2	2	14	1	1	3	2	8	8	2	2			1	1	1	0	1	1	1	1	0	1	1	1	0	0	1	1	0	1	1	1	1	0	1	6	1	1	0	5	1	1	0	4	1	1
5573	2	2	15	2	2	3	2	10	10	1	1			1	0	0	0	0	0	0	0	0	0	0	1	0	0	0	0	0	0	0	0	0	0	1	0	0	0	0	1	0	0	0	1	1	0
5574	2	2	14	1	1	3	99	9	9	1	1			1	0	1	0	0	1	88	0	0	0	88	0	0	0	1	1	0	88	0	88	0	0	0	2	0	0	0	2	0	0	0	0	0	0
5575	2	2	14	1	1	3	99	9	9	1	1			1	1	1	1	1	1	0	1	1	0	1	1	1	1	1	1	0	0	0	0	0	0	0	7	1	0	0	6	1	1	0	0	0	1
5576	2	2	14	1	1	3	2	9	9	1	1			1	1	1	0	1	1	1	1	1	0	1	1	0	1	1	1	1	1	1	1	1	0	1	7	1	0	0	7	1	1	0	4	1	1
5577	2	2	14	1	1	3	2	10	10	1	1			1	0	1	0	0	0	0	0	0	0	0	1	0	0	0	1	0	0	0	0	1	0	1	1	0	0	0	2	0	0	0	2	1	0
5578	2	2	14	1	1	3	2	9	9	1	1			1	0	0	0	0	0	0	0	0	0	0	0	1	0	0	0	0	0	0	0	0	0	1	0	0	0	0	1	0	0	0	1	1	0
5580	2	2	15	2	2	3	99	10	10	1	1			1	0	0	0	0	0	0	1	1	0	0	0	0	0	0	0	0	0	0	0	1	0	0	2	0	0	0	0	0	0	0	1	1	0
5581	2	2	15	2	2	3	2	10	10	1	1			1	1	1	0	1	1	1	1	1	1	1	1	0	1	0	0	0	88	0	88	0	1	0	7	1	1	1	3	0	0	0	1	1	1
5582	2	2	14	1	1	3	2	9	9	1	1			1	0	0	0	0	1	0	1	1	0	0	1	0	0	0	0	0	0	0	0	0	0	88	3	0	0	0	1	0	0	0	0	0	0
5583	2	2	14	1	1	3	2	9	9	1	1			1	0	1	0	1	1	0	1	0	1	1	1	0	1	0	1	1	0	0	0	1	1	1	4	1	1	0	5	1	1	0	3	1	1
5584	2	2	16	2	2	3	99	11	11	1	1			1	1	1	0	1	1	0	1	0	0	1	1	0	1	1	1	0	0	1	1	1	0	1	5	1	0	0	5	1	1	0	4	1	1
5586	1	1	12	1	1	3	2	8	8	2	2			1	0	0	1	0	0	1	1	0	0	0	0	1	1	0	1	0	0	0	0	0	0	1	3	0	0	0	3	0	0	0	1	1	0
5587	1	1	14	1	1	3	2	10	10	1	1			1	0	0	0	0	0	0	0	0	0	0	0	0	0	0	0	0	0	0	0	0	0	0	0	0	0	0	0	0	0	0	0	0	0
5589	1	1	13	1	1	3	2	99	99	99	99			1	0	0	0	0	0	0	0	0	0	0	0	1	0	0	0	0	0	0	0	0	0	0	0	0	0	0	1	0	0	0	0	0	0
5590	2	2	13	1	1	3	2	8	8	2	2			1	1	0	0	0	0	0	0	0	0	0	0	0	0	0	0	0	0	0	0	1	0	0	1	0	0	0	0	0	0	0	1	1	0
5591	2	2	12	1	1	3	2	7	7	2	2			1	1	0	0	0	0	1	1	1	0	0	0	0	0	0	0	0	0	0	0	0	0	0	4	1	0	1	0	0	0	0	0	0	1
5592	1	1	99	99	99	99	99	99	99	99	99			1	1	1	1	1	0	0	0	1	1	0	1	0	0	0	1	0	0	1	1	1	0	1	5	1	1	1	2	0	0	0	4	1	1
5593	2	2	12	1	1	3	2	7	7	2	2			1	1	1	1	0	0	1	1	1	0	0	0	0	1	0	0	0	0	0	0	0	0	0	6	1	0	1	1	0	0	0	0	0	1
5594	1	1	11	1	1	3	2	7	7	2	2			1	0	0	0	0	0	0	0	0	0	0	0	0	0	0	0	0	0	0	0	0	0	0	0	0	0	0	0	0	0	0	0	0	0
5595	1	1	12	1	1	3	1	7	7	2	2			1	0	0	0	0	0	0	0	0	0	0	1	0	1	0	0	0	0	0	0	1	0	1	0	0	0	0	2	0	0	0	2	1	0
5597	1	1	13	1	1	3	2	8	8	2	2			1	0	1	0	0	1	0	0	0	0	0	0	0	0	0	0	0	0	0	0	1	0	0	2	0	0	0	0	0	0	0	1	1	0
5600	2	2	13	1	1	3	2	8	8	2	2			1	1	1	1	0	0	1	1	1	0	1	0	1	1	1	1	0	0	0	0	1	0	0	6	1	0	0	5	1	1	0	1	1	1
5601	1	1	12	1	1	3	2	7	7	2	2			1	0	0	0	0	0	0	0	0	0	0	1	0	0	0	0	0	0	0	0	1	0	1	0	0	0	0	1	0	0	0	2	1	0
5602	1	1	12	1	1	3	2	7	7	2	2			1	1	1	1	0	1	0	1	1	0	1	0	0	1	0	0	0	0	0	1	0	0	1	6	1	0	1	2	0	0	0	2	1	1
5603	2	2	12	1	1	3	2	7	7	2	2			1	1	1	1	0	1	0	0	88	88	0	88	0	0	0	1	0	0	0	0	0	0	1	4	1	0	1	1	0	0	0	1	1	1
5604	1	1	12	1	1	3	2	7	7	2	2			1	0	0	0	0	1	0	0	0	0	0	0	0	0	0	1	0	0	1	0	0	0	1	1	0	0	0	1	0	0	0	2	1	0
5606	1	1	11	1	1	3	2	99	99	99	99			1	1	1	1	0	1	0	0	1	0	0	1	0	0	0	0	0	0	1	1	1	1	1	5	1	0	1	1	0	0	0	5	1	1
5607	1	1	13	1	1	3	2	8	8	2	2			1	0	0	0	0	0	0	0	0	0	0	0	0	0	1	1	0	0	0	0	0	0	0	0	0	0	0	2	0	0	0	0	0	0
5609	1	1	13	1	1	3	2	8	8	2	2			1	0	0	0	1	0	0	0	0	0	0	0	0	0	1	0	0	0	0	0	0	0	0	1	0	0	0	1	0	0	0	0	0	0
5612	2	2	12	1	1	3	2	6	6	2	2			1	1	1	0	0	1	1	1	0	0	1	0	0	0	1	1	0	1	0	0	0	88	0	5	1	0	1	4	0	0	0	0	0	1
5613	2	2	12	1	1	3	2	6	6	2	2			1	0	0	1	0	0	0	1	0	0	0	0	0	0	1	1	0	0	0	0	1	0	0	2	0	0	0	2	0	0	0	1	1	0
5615	2	2	11	1	1	3	2	7	7	2	2			1	1	1	0	1	1	1	1	1	1	0	0	0	0	1	1	1	0	0	0	1	0	0	7	1	1	1	3	0	0	0	1	1	1
5617	2	2	12	1	1	3	2	7	7	2	2			1	1	0	0	0	0	0	0	0	0	0	0	0	0	0	0	0	0	0	0	0	88	1	1	0	0	0	0	0	0	0	1	1	0
5618	2	2	12	1	1	3	99	7	7	2	2			1	0	1	0	0	1	0	1	1	0	0	1	1	1	0	1	0	0	0	88	1	0	0	4	1	0	1	4	0	0	0	1	1	1
5620	1	1	14	1	1	3	2	9	9	1	1			1	1	0	0	0	0	1	0	0	0	0	1	0	0	0	0	0	0	0	0	1	0	1	2	0	0	0	1	0	0	0	2	1	0
5622	2	2	12	1	1	3	99	99	99	99	99			1	1	1	1	0	1	1	1	1	0	0	0	0	0	0	0	0	0	1	0	0	0	1	7	1	0	1	0	0	0	0	2	1	1
5625	2	2	12	1	1	3	2	6	6	2	2			1	0	1	0	0	0	0	0	0	0	0	0	0	0	0	0	0	0	0	0	0	0	1	1	0	0	0	0	0	0	0	1	1	0
5626	2	2	14	1	1	4	1	9	9	1	1			1	1	1	0	0	0	0	1	1	1	1	1	1	1	0	1	1	0	1	1	1	0	0	4	1	1	0	6	1	1	0	3	1	1
5627	2	2	13	1	1	4	1	8	8	2	2			1	0	1	0	0	0	1	0	1	0	0	0	0	1	0	1	0	0	0	0	0	0	0	3	0	0	0	2	0	0	0	0	0	0
5630	1	1	12	1	1	3	99	6	6	2	2			1	0	0	0	0	1	0	1	0	0	0	0	0	0	0	0	0	0	0	0	0	0	1	2	0	0	0	0	0	0	0	1	1	0
5631	2	2	12	1	1	3	99	7	7	2	2			1	0	1	0	0	0	0	0	0	0	0	0	0	0	0	0	0	0	0	0	1	0	1	1	0	0	0	0	0	0	0	2	1	0
5632	2	2	12	1	1	3	2	7	7	2	2			1	0	0	0	0	0	0	0	0	0	0	1	0	0	0	1	0	0	0	0	0	0	0	0	0	0	0	2	0	0	0	0	0	0
5634	2	2	12	1	1	3	2	7	7	2	2			1	0	0	1	1	1	0	1	1	1	0	0	0	0	0	0	0	0	1	0	0	0	1	5	1	1	1	0	0	0	0	2	1	1
5636	1	1	12	1	1	3	2	7	7	2	2			1	0	1	1	0	1	1	0	1	0	0	0	1	1	0	0	0	0	0	1	1	0	0	5	1	0	1	2	0	0	0	2	1	1
5637	1	1	12	1	1	3	99	7	7	2	2			1	1	1	0	0	1	0	1	0	0	0	0	1	0	0	0	0	0	0	0	0	0	0	4	1	0	1	1	0	0	0	0	0	1
5640	2	2	12	1	1	3	2	6	6	2	2			1	1	1	0	0	1	0	0	1	0	1	1	0	0	1	0	0	0	1	0	0	88	1	4	1	0	1	3	0	0	0	2	1	1
5642	2	2	12	1	1	3	99	7	7	2	2			1	1	1	0	0	0	0	1	1	0	1	1	0	0	1	1	1	1	1	1	0	0	1	4	1	0	0	6	1	1	0	3	1	1
5647	2	2	11	1	1	3	2	7	7	2	2			1	0	1	0	0	0	0	1	0	0	0	0	0	0	0	0	0	0	88	0	0	0	1	2	0	0	0	0	0	0	0	1	1	0
5648	2	2	12	1	1	3	2	7	7	2	2			1	1	1	0	1	1	0	0	1	0	0	0	1	0	1	0	0	0	0	0	0	0	0	5	1	0	1	2	0	0	0	0	0	1
5650	1	1	13	1	1	3	2	9	9	1	1			1	0	1	0	0	0	0	0	1	0	0	0	1	0	0	0	1	1	0	0	1	0	0	2	0	0	0	3	0	0	0	1	1	0
5652	99	1	14	1	1	3	2	8	8	2	2			1	1	0	0	1	1	0	1	1	1	0	0	0	1	1	0	0	0	1	0	1	0	0	5	1	1	1	2	0	0	0	2	1	1
5653	1	1	15	2	2	3	2	10	10	1	1			1	0	0	0	0	0	0	0	0	0	0	0	0	0	0	0	0	0	0	0	1	1	1	0	0	0	0	0	0	0	0	3	1	0
5654	1	1	14	1	1	3	2	9	9	1	1			1	1	0	0	0	0	0	0	0	0	0	1	0	0	0	0	0	0	1	0	0	0	1	1	0	0	0	1	0	0	0	2	1	0
5655	1	1	15	2	2	3	2	10	10	1	1			1	1	0	0	0	0	0	0	0	0	0	0	0	0	0	0	0	0	0	1	0	0	0	1	0	0	0	0	0	0	0	1	1	0
5656	1	1	15	2	2	3	2	10	10	1	1			1	0	0	0	0	0	0	0	1	0	0	1	0	1	0	0	0	0	0	0	1	0	1	1	0	0	0	2	0	0	0	2	1	0
5658	1	1	16	2	2	3	2	10	10	1	1			1	0	0	0	0	0	0	0	0	0	0	0	0	0	0	0	0	0	0	0	1	1	0	0	0	0	0	0	0	0	0	2	1	0
5661	1	1	11	1	1	3	99	6	6	2	2			1	0	0	0	0	0	0	0	0	0	0	0	0	0	0	0	0	0	0	0	0	0	1	0	0	0	0	0	0	0	0	1	1	0
5662	2	2	11	1	1	3	99	7	7	2	2			1	1	0	1	0	1	1	1	1	0	1	0	1	1	1	1	0	1	0	0	0	0	1	6	1	0	0	6	1	1	0	1	1	1
5663	1	1	12	1	1	3	99	6	6	2	2			1	1	1	0	1	1	0	1	0	1	0	0	1	0	1	0	0	0	0	1	0	0	0	5	1	1	1	2	0	0	0	1	1	1
5665	1	1	12	1	1	3	99	99	99	99	99			1	1	1	0	1	1	0	1	1	1	0	0	1	1	0	1	0	0	0	0	0	0	1	6	1	1	1	3	0	0	0	1	1	1
5668	2	2	13	1	1	3	99	8	8	2	2			1	0	0	0	0	0	1	0	0	0	0	0	0	0	1	1	0	0	0	0	0	0	0	1	0	0	0	2	0	0	0	0	0	0
5669	2	2	11	1	1	3	2	7	7	2	2			1	1	0	0	0	1	1	1	0	1	0	1	0	1	1	0	0	1	0	1	0	1	0	4	1	1	1	4	0	0	0	2	1	1
5670	1	1	11	1	1	3	1	7	7	2	2			1	0	1	0	0	1	1	0	0	0	0	1	0	1	1	1	0	0	0	0	0	0	0	3	0	0	0	4	0	0	0	0	0	0
5671	2	2	12	1	1	3	99	8	8	2	2			1	1	1	0	0	0	0	1	1	0	0	0	1	0	1	0	0	0	0	0	0	0	1	4	1	0	1	2	0	0	0	1	1	1
5672	1	1	11	1	1	3	2	99	99	99	99			1	0	0	1	0	0	0	0	0	0	0	0	0	0	0	1	0	0	0	0	0	0	0	1	0	0	0	1	0	0	0	0	0	0
5675	2	2	14	1	1	3	2	7	7	2	2			1	1	1	0	0	1	1	0	1	0	1	1	0	0	1	1	0	1	1	1	0	0	1	5	1	0	0	5	1	1	0	3	1	1
5676	1	1	99	99	99	3	2	9	9	1	1			1	0	0	0	0	0	0	0	0	0	0	0	0	0	0	0	0	0	0	0	0	0	0	0	0	0	0	0	0	0	0	0	0	0
5678	2	2	13	1	1	3	2	8	8	2	2			1	0	0	0	0	1	0	1	0	88	0	1	0	0	0	0	0	0	0	0	0	0	1	2	0	0	0	1	0	0	0	1	1	0
5680	1	1	15	2	2	3	2	8	8	2	2			1	1	0	1	1	1	0	1	0	0	1	0	1	1	0	1	0	1	1	1	1	0	1	5	1	0	0	5	1	1	0	4	1	1
5681	1	1	12	1	1	3	99	7	7	2	2			1	0	0	0	0	0	0	0	0	0	0	0	0	0	0	0	0	0	0	0	0	0	0	0	0	0	0	0	0	0	0	0	0	0
5683	1	1	13	1	1	3	2	99	99	99	99			1	0	0	0	0	0	0	0	0	0	0	1	0	0	1	1	0	0	1	1	1	0	1	0	0	0	0	3	0	0	0	4	1	0
5684	2	2	14	1	1	3	2	9	9	1	1			1	0	0	0	0	0	0	1	0	0	0	1	0	0	0	0	0	0	0	0	0	0	0	1	0	0	0	1	0	0	0	0	0	0
5685	2	2	15	2	2	3	2	10	10	1	1			1	0	1	0	1	1	1	1	0	1	1	1	1	1	1	1	0	1	0	0	0	0	1	5	1	1	0	7	1	1	0	1	1	1
5688	2	2	99	99	99	3	2	10	10	1	1			1	0	0	0	0	1	0	0	0	0	0	0	0	0	0	1	0	0	1	1	0	1	0	1	0	0	0	1	0	0	0	3	1	0
5689	2	2	15	2	2	3	2	10	10	1	1			1	1	1	1	0	1	0	1	0	0	1	1	0	0	0	1	0	0	0	0	0	0	1	5	1	0	1	3	0	0	0	1	1	1
5690	2	2	14	1	1	3	2	8	8	2	2			1	0	0	0	0	0	0	0	0	0	0	1	0	0	1	1	1	0	0	0	1	0	1	0	0	0	0	4	0	0	0	2	1	0
5691	2	2	15	2	2	3	2	10	10	1	1			1	0	0	1	0	1	0	0	1	1	1	0	0	1	1	0	0	0	0	0	1	1	1	3	0	0	0	3	0	0	0	3	1	0
5692	2	2	14	1	1	3	2	10	10	1	1			1	1	1	0	1	1	0	1	0	1	1	1	0	1	1	1	1	0	0	0	1	1	0	5	1	1	0	6	1	1	0	2	1	1
5693	2	2	14	1	1	3	2	10	10	1	1			1	0	0	0	0	0	0	0	0	0	0	0	0	0	0	0	1	0	0	0	0	88	1	0	0	0	0	1	0	0	0	1	1	0
5694	2	2	13	1	1	3	2	8	8	2	2			1	1	0	0	0	1	1	0	0	0	1	1	0	0	0	1	0	0	0	0	0	0	1	3	0	0	0	3	0	0	0	1	1	0
5696	2	2	15	2	2	3	2	9	9	1	1			1	0	1	1	1	1	1	1	0	1	1	1	1	1	1	1	1	1	1	0	0	1	1	6	1	1	0	8	1	1	0	3	1	1
5703	2	2	16	2	2	3	99	10	10	1	1			1	0	0	0	0	0	0	0	0	0	0	0	0	0	0	0	0	0	1	0	1	0	1	0	0	0	0	0	0	0	0	3	1	0
5704	1	1	16	2	2	3	99	11	11	1	1			1	1	1	0	1	1	0	0	1	1	0	1	1	0	0	0	0	0	0	0	1	0	1	5	1	1	1	2	0	0	0	2	1	1
5705	1	1	16	2	2	3	99	11	11	1	1			1	0	1	0	0	0	0	0	0	0	0	0	0	0	0	0	0	0	0	0	1	1	0	1	0	0	0	0	0	0	0	2	1	0
5706	1	1	15	2	2	3	99	9	9	1	1			1	1	1	0	0	1	1	1	1	1	1	1	0	1	1	0	0	0	0	0	0	1	0	6	1	1	1	4	0	0	0	1	1	1
5708	2	2	13	1	1	3	2	8	8	2	2			1	1	1	0	1	1	0	0	0	0	0	0	0	0	0	0	0	0	0	0	1	0	0	4	1	0	1	0	0	0	0	1	1	1
5709	1	1	14	1	1	3	2	9	9	1	1			1	0	0	1	0	1	0	1	1	0	1	1	0	1	0	0	0	0	0	0	1	1	1	4	1	0	1	3	0	0	0	3	1	1
5710	1	1	13	1	1	3	2	8	8	2	2			1	0	0	0	0	1	0	0	0	0	0	1	0	0	1	1	0	0	1	0	1	1	1	1	0	0	0	3	0	0	0	4	1	0
5714	1	1	99	99	99	3	2	9	9	1	1			1	1	1	0	0	1	0	1	0	0	1	1	0	1	1	1	0	0	0	0	1	1	0	4	1	0	0	5	1	1	0	2	1	1
5715	1	1	15	2	2	3	99	10	10	1	1			1	0	0	0	0	0	0	0	1	0	1	1	1	0	0	1	0	0	0	0	1	0	1	1	0	0	0	4	0	0	0	2	1	0
5716	1	1	16	2	2	3	99	9	9	1	1			1	0	0	0	0	0	0	0	1	1	0	1	0	0	0	1	1	0	0	0	1	1	0	1	0	0	0	3	0	0	0	2	1	0
5717	1	1	15	2	2	3	2	10	10	1	1			1	0	0	0	0	0	0	0	0	0	0	0	1	0	0	1	0	0	1	1	1	0	0	0	0	0	0	2	0	0	0	3	1	0
5720	1	1	99	99	99	3	99	10	10	1	1			1	1	1	1	0	0	0	0	0	0	0	0	1	1	1	1	0	0	0	0	0	0	1	3	0	0	0	4	0	0	0	1	1	0
5721	2	2	12	1	1	3	2	8	8	2	2			1	0	1	1	1	0	1	1	1	1	1	0	1	1	1	1	0	1	0	0	0	0	0	6	1	1	0	6	1	1	0	0	0	1
5738	1	1	13	1	1	3	99	8	8	2	2			1	1	0	0	0	0	0	0	0	0	0	1	0	0	1	1	0	0	0	0	0	0	0	1	0	0	0	3	0	0	0	0	0	0
5740	2	2	14	1	1	3	99	9	9	1	1			1	0	0	0	0	1	0	1	1	0	1	1	1	1	0	1	0	0	0	0	0	0	0	3	0	0	0	5	1	0	1	0	0	1
5745	1	1	12	1	1	3	99	7	7	2	2			1	1	1	0	0	1	1	0	0	0	0	0	0	1	0	0	0	0	0	0	1	0	0	4	1	0	1	1	0	0	0	1	1	1
5747	1	1	14	1	1	3	99	10	10	1	1			1	0	1	0	0	1	0	1	0	0	0	0	0	0	0	1	0	0	0	1	0	0	0	3	0	0	0	1	0	0	0	1	1	0
5753	2	2	11	1	1	3	2	5	5	2	2			1	0	0	0	0	1	1	1	1	1	0	1	0	1	1	1	0	0	0	0	0	0	0	4	1	1	1	4	0	0	0	0	0	1
5754	2	2	14	1	1	3	99	9	9	1	1			1	0	0	0	0	1	0	0	0	0	0	1	0	1	0	0	0	0	1	0	0	0	0	1	0	0	0	2	0	0	0	1	1	0
5757	1	1	16	2	2	99	1	10	10	1	1			1	1	0	0	1	0	1	0	0	1	1	1	0	1	1	1	0	0	1	0	0	0	0	3	0	0	0	5	1	0	1	1	1	1
5758	2	2	13	1	1	3	2	8	8	2	2			1	0	1	0	1	1	0	0	1	1	0	1	0	0	0	1	0	0	0	0	0	0	0	4	1	1	1	2	0	0	0	0	0	1
5759	2	2	12	1	1	3	99	6	6	2	2			1	1	0	0	0	0	0	0	0	0	1	0	0	1	0	0	0	0	0	0	0	0	0	1	0	0	0	2	0	0	0	0	0	0
5762	1	1	12	1	1	3	99	7	7	2	2			1	1	1	0	0	1	1	0	0	1	0	1	0	1	0	1	0	0	0	0	1	0	1	4	1	1	1	3	0	0	0	2	1	1
5795	1	1	13	1	1	3	99	8	8	2	2	95.1	1	1	0	0	0	0	0	0	0	0	0	0	0	0	0	0	0	0	0	0	0	0	0	0	0	0	0	0	0	0	0	0	0	0	0
5797	2	2	12	1	1	3	99	6	6	2	2	95.1	1	1	1	1	1	1	1	1	1	1	1	1	1	1	1	1	1	0	0	0	1	1	0	1	8	1	1	0	6	1	1	0	3	1	1
5800	2	2	14	1	1	3	99	8	8	2	2	95.1	1	1	1	1	0	0	1	1	0	1	1	1	1	1	1	1	0	1	1	1	1	1	0	1	5	1	1	0	7	1	1	0	4	1	1
5801	2	2	12	1	1	3	2	7	7	2	2	95.1	1	1	0	1	0	0	0	0	0	1	0	1	1	0	1	1	0	1	0	0	0	1	1	1	2	0	0	0	5	1	0	1	3	1	1
5803	2	2	12	1	1	3	2	7	7	2	2	95.1	1	1	0	0	0	0	1	0	0	0	0	0	0	0	1	1	0	0	1	0	1	0	0	0	1	0	0	0	3	0	0	0	1	1	0
5807	2	2	13	1	1	3	2	8	8	2	2	95.1	1	1	0	1	1	0	88	1	88	1	1	1	0	1	1	1	1	0	1	0	0	1	0	88	4	1	1	0	6	1	1	0	1	1	1
5808	2	2	11	1	1	3	99	6	6	2	2	95.1	1	1	1	1	0	1	0	0	0	1	1	0	0	1	0	0	1	0	0	0	0	0	0	1	4	1	1	1	2	0	0	0	1	1	1
5809	99	2	12	1	1	3	2	6	6	2	2	95.1	1	1	1	1	0	1	1	1	0	1	1	0	0	0	1	1	1	0	0	0	0	1	1	1	6	1	1	1	3	0	0	0	3	1	1
5811	2	2	11	1	1	3	99	6	6	2	2	95.1	1	1	1	0	0	0	88	1	0	1	0	0	0	1	1	1	0	0	0	0	1	0	0	0	3	0	0	0	3	0	0	0	1	1	0
5814	2	2	12	1	1	3	99	7	7	2	2	95.1	1	1	0	0	0	0	0	0	0	0	0	1	1	0	0	0	0	0	0	0	0	0	0	1	0	0	0	0	2	0	0	0	1	1	0
5815	2	2	13	1	1	3	99	7	7	2	2	95.1	1	1	1	1	0	0	1	1	1	0	1	0	1	0	0	0	0	0	0	0	1	0	0	1	5	1	1	1	1	0	0	0	2	1	1
5816	2	2	11	1	1	3	2	99	6	99	2	95.1	1	1	1	1	1	1	1	1	0	1	1	0	1	1	1	1	1	0	0	1	1	1	1	1	7	1	1	0	5	1	1	0	5	1	1
5817	1	1	12	1	1	3	2	7	7	2	2	95.1	1	1	0	0	0	0	0	0	1	0	0	0	0	0	0	0	1	0	0	0	0	0	0	1	1	0	0	0	1	0	0	0	1	1	0
5818	2	2	11	1	1	3	2	99	6	99	2	95.1	1	1	1	1	1	1	1	1	0	1	1	0	1	1	0	1	1	0	0	1	1	0	0	0	7	1	1	1	4	0	0	0	2	1	1
5819	2	2	13	1	1	3	2	7	7	2	2	95.1	1	1	1	1	0	0	0	1	0	1	1	0	0	1	0	1	0	0	1	1	1	1	1	1	4	1	1	1	3	0	0	0	5	1	1
5821	2	2	14	1	1	3	2	7	7	2	2	95.1	1	1	1	0	1	0	1	0	1	1	88	1	1	0	1	0	0	0	0	1	0	1	0	1	5	1	0	1	3	0	0	0	3	1	1
5822	2	2	12	1	1	3	99	7	7	2	2	95.1	1	1	1	0	1	88	88	1	1	88	1	0	0	0	0	0	0	1	1	1	0	1	1	1	4	1	1	1	2	0	0	0	4	1	1
5823	2	2	12	1	1	3	2	99	6	99	2	95.1	1	1	88	1	1	0	88	1	0	1	88	0	1	1	1	0	88	1	0	1	0	0	0	0	4	1	0	1	4	0	0	0	1	1	1
5824	1	1	12	1	1	3	99	7	7	2	2	95.1	1	1	1	1	1	1	1	1	1	0	1	1	0	1	0	1	1	0	0	0	0	0	0	0	7	1	1	1	4	0	0	0	0	0	1
5825	2	2	12	1	1	3	2	7	7	2	2	95.1	1	1	0	1	0	1	1	1	1	0	1	1	1	0	1	0	1	0	0	1	0	0	0	0	5	1	1	1	4	0	0	0	1	1	1
5826	2	2	14	1	1	3	2	99	6	99	2	95.1	1	1	1	1	0	1	0	1	1	0	88	1	1	1	1	1	1	0	1	1	1	1	1	1	5	1	0	0	7	1	1	0	5	1	1
5828	2	2	12	1	1	3	2	7	7	2	2	95.1	1	1	1	1	0	0	1	1	1	0	1	1	1	0	1	0	0	0	1	1	0	0	0	1	5	1	1	1	4	0	0	0	2	1	1
5831	2	2	12	1	1	3	2	7	7	2	2	95.1	1	1	0	0	0	0	0	0	0	0	0	0	0	0	0	0	0	0	0	0	0	0	0	0	0	0	0	0	0	0	0	0	0	0	0
5832	2	2	12	1	1	3	2	7	7	2	2	95.1	1	1	0	0	0	0	0	0	0	0	0	1	1	0	1	0	1	0	1	0	0	1	0	1	0	0	0	0	5	1	0	1	2	1	1
5833	1	1	12	1	1	3	2	7	7	2	2	95.1	1	1	0	0	0	0	0	0	0	0	0	0	0	0	0	0	0	0	0	1	0	1	1	1	0	0	0	0	0	0	0	0	4	1	0
5836	1	1	12	1	1	3	2	7	7	2	2	95.1	1	1	0	1	0	0	0	0	88	1	0	0	0	0	0	0	1	0	0	0	0	0	0	1	2	0	0	0	1	0	0	0	1	1	0
5837	1	1	11	1	1	3	2	7	7	2	2	95.1	1	1	0	0	0	0	0	0	0	0	0	0	0	0	0	0	0	0	0	1	0	0	0	0	0	0	0	0	0	0	0	0	1	1	0
5838	1	1	11	1	1	6	2	8	8	2	2	95.1	1	1	1	1	0	1	1	1	1	0	0	1	0	1	1	0	1	0	88	0	88	0	0	0	6	1	0	1	4	0	0	0	0	0	1
5839	1	1	14	1	1	3	2	8	8	2	2	95.1	1	1	1	1	1	1	0	1	0	1	1	1	1	1	1	1	1	1	1	1	1	1	0	1	6	1	1	0	8	1	1	0	4	1	1
5841	2	2	13	1	1	4	2	8	8	2	2	95.1	1	1	1	1	0	0	1	1	1	1	1	1	0	1	1	1	1	0	0	0	0	1	0	1	6	1	1	0	5	1	1	0	2	1	1
5842	1	1	15	2	2	3	2	8	8	2	2	95.1	1	1	1	1	1	1	0	1	1	88	0	88	1	1	0	1	1	0	0	88	0	1	1	1	6	1	0	1	4	0	0	0	3	1	1
5843	2	2	14	1	1	3	2	8	8	2	2	95.1	1	1	0	1	1	1	1	0	0	0	1	0	0	1	1	1	1	0	0	0	0	0	0	0	4	1	1	1	4	0	0	0	0	0	1
5846	99	2	13	1	1	3	2	8	8	2	2	95.1	1	1	0	1	0	0	1	0	88	88	0	1	0	1	1	0	1	0	0	0	0	0	0	1	2	0	0	0	4	0	0	0	1	1	0
5850	2	2	14	1	1	3	99	8	8	2	2	95.1	1	1	0	0	0	0	0	0	0	0	0	1	0	1	1	0	1	0	0	0	1	0	0	0	0	0	0	0	4	0	0	0	1	1	0
5852	1	1	13	1	1	3	2	7	7	2	2	95.1	1	1	0	1	0	0	1	0	0	0	1	0	1	0	1	1	0	0	0	0	0	1	0	1	2	0	0	0	3	0	0	0	2	1	0
5853	2	2	12	1	1	3	2	7	7	2	2	95.1	1	1	1	1	1	0	1	1	1	0	1	1	1	1	0	1	0	1	1	1	0	1	1	1	6	1	1	0	6	1	1	0	4	1	1
5854	2	2	11	1	1	99	99	6	6	2	2	95.1	1	1	1	1	1	0	1	0	1	1	1	0	0	1	1	1	1	0	0	0	0	1	1	1	6	1	1	1	4	0	0	0	3	1	1
5855	2	2	11	1	1	3	99	6	6	2	2	95.1	1	1	1	1	0	0	1	1	1	1	1	1	0	1	1	1	1	0	0	1	0	0	0	1	6	1	1	0	5	1	1	0	2	1	1
5857	2	2	99	99	1	6	1	7	7	2	2	95.1	1	1	1	1	0	0	0	1	0	88	1	0	1	0	0	1	1	0	0	1	0	1	1	0	3	0	0	0	3	0	0	0	3	1	0
5859	1	1	12	1	1	3	99	7	7	2	2	76.7	2	1	1	0	0	0	0	0	0	0	0	1	1	0	0	0	0	0	0	0	0	0	1	0	1	0	0	0	2	0	0	0	1	1	0
5860	2	2	12	1	1	3	2	8	8	2	2	91.5	1	1	1	1	1	0	1	1	0	1	1	1	1	1	1	1	1	0	0	0	0	0	0	1	6	1	1	0	6	1	1	0	1	1	1
5861	2	2	13	1	1	3	2	8	8	2	2	91.5	1	1	1	1	1	0	1	0	0	1	1	1	1	1	1	1	1	0	1	0	0	0	0	0	5	1	1	0	7	1	1	0	0	0	1
5862	1	1	12	1	1	3	2	7	7	2	2	76.7	2	1	1	1	0	1	1	1	1	1	0	0	1	0	0	0	0	0	0	0	0	1	0	1	7	1	0	1	1	0	0	0	2	1	1
5864	1	1	99	99	1	3	2	7	7	2	2	76.7	2	1	1	0	1	0	0	1	1	1	0	0	1	0	1	1	0	0	0	0	0	1	0	1	5	1	0	1	3	0	0	0	2	1	1
5865	1	1	13	1	1	3	99	7	7	2	2	76.7	2	1	1	0	0	0	0	0	0	1	0	1	1	0	1	0	0	1	0	1	0	0	0	1	2	0	0	0	4	0	0	0	2	1	0
5867	2	2	14	1	1	3	99	8	8	2	2	95.1	1	1	1	1	1	1	1	1	1	1	1	1	0	1	1	1	0	1	1	1	0	1	0	1	8	1	1	0	6	1	1	0	3	1	1
5869	99	1	12	1	1	3	2	7	7	2	2	95.1	1	1	88	1	0	0	1	0	1	0	0	0	1	0	0	1	0	0	0	0	0	0	0	1	3	0	0	0	2	0	0	0	1	1	0
5871	1	1	12	1	1	3	2	7	7	2	2	76.7	2	1	1	1	0	1	1	1	0	0	1	1	1	0	1	1	0	1	0	1	1	1	0	1	5	1	1	0	5	1	1	0	4	1	1
5872	2	2	99	99	1	3	99	7	7	2	2	76.7	2	1	0	1	0	0	0	0	0	1	1	0	0	0	0	1	1	0	0	0	0	0	0	1	2	0	0	0	2	0	0	0	1	1	0
5873	1	1	99	99	1	99	99	99	7	99	2	95.1	1	1	1	1	1	1	1	1	1	1	0	1	1	1	1	0	1	0	0	0	0	0	0	0	8	1	0	0	5	1	1	0	0	0	1
5874	99	2	11	1	1	3	2	7	7	2	2	76.7	2	1	1	0	0	0	0	0	0	0	0	0	0	0	0	0	0	0	0	0	0	0	0	0	1	0	0	0	0	0	0	0	0	0	0
5875	1	1	12	1	1	3	2	7	7	2	2	76.7	2	1	1	0	0	0	0	0	0	0	0	0	0	0	0	0	0	0	0	0	0	0	0	1	1	0	0	0	0	0	0	0	1	1	0
5876	2	2	14	1	1	3	2	99	7	99	2	95.1	1	1	1	1	0	1	1	1	1	0	0	1	1	0	0	88	1	1	1	0	0	1	0	1	6	1	0	0	5	1	1	0	2	1	1
5877	2	2	12	1	1	3	2	7	7	2	2	76.7	2	1	1	1	1	1	0	0	0	1	1	0	0	0	0	0	1	0	0	0	0	0	0	0	5	1	1	1	1	0	0	0	0	0	1
5878	2	2	13	1	1	3	2	8	8	2	2	91.5	1	1	0	1	0	1	1	0	0	0	0	0	0	0	0	1	1	0	0	1	0	0	0	1	3	0	0	0	2	0	0	0	2	1	0
5879	2	2	12	1	1	3	99	7	7	2	2	76.7	2	1	1	0	0	1	0	1	0	1	1	0	0	0	0	0	0	0	88	0	0	0	0	0	4	1	1	1	0	0	0	0	0	0	1
5881	1	1	12	1	1	3	99	7	7	2	2	76.7	2	1	1	1	0	0	0	0	0	0	1	0	0	0	0	0	0	0	0	0	0	0	0	0	2	0	0	0	0	0	0	0	0	0	0
5882	2	2	13	1	1	4	2	8	8	2	2	91.5	1	1	1	1	1	1	1	1	1	1	88	1	1	0	1	1	0	0	1	1	0	1	1	0	8	1	0	0	5	1	1	0	3	1	1
5883	2	2	12	1	1	3	99	7	7	2	2	95.1	1	1	0	0	0	0	0	0	0	0	0	0	0	0	0	0	0	0	0	0	0	0	0	0	0	0	0	0	0	0	0	0	0	0	0
5885	2	2	13	1	1	3	2	8	8	2	2	91.5	1	1	0	1	0	0	1	0	0	0	0	0	1	0	0	0	0	0	0	0	0	1	0	1	2	0	0	0	1	0	0	0	2	1	0
5886	1	1	12	1	1	3	2	99	7	99	2	95.1	1	1	0	0	0	0	0	0	0	0	0	0	0	0	0	0	0	0	0	0	0	0	0	0	0	0	0	0	0	0	0	0	0	0	0
5887	2	2	13	1	1	3	2	8	8	2	2	91.5	1	1	1	0	0	0	0	0	0	0	0	0	1	0	0	0	1	0	0	0	0	0	0	1	1	0	0	0	2	0	0	0	1	1	0
5888	2	2	12	1	1	3	99	7	7	2	2	76.7	2	1	0	0	0	0	0	0	1	0	88	0	0	1	0	0	0	0	0	0	0	0	0	1	1	0	0	0	1	0	0	0	1	1	0
5890	2	2	13	1	1	3	2	99	7	99	2	95.1	1	1	0	0	0	0	0	1	0	0	0	0	0	0	0	1	0	0	88	1	1	0	0	0	1	0	0	0	1	0	0	0	2	1	0
5891	1	1	12	1	1	6	1	7	7	2	2	76.7	2	1	1	1	1	0	1	1	1	0	0	1	1	1	1	1	1	0	0	0	1	1	0	1	6	1	0	0	6	1	1	0	3	1	1
5892	99	2	12	1	1	3	2	7	7	2	2	95.1	1	1	0	0	0	0	0	0	0	0	0	0	0	0	0	0	0	0	0	0	0	0	0	1	0	0	0	0	0	0	0	0	1	1	0
5893	2	2	13	1	1	3	2	8	8	2	2	91.5	1	1	1	1	0	0	1	1	1	0	1	0	0	0	1	1	1	0	0	0	0	0	0	1	5	1	1	1	3	0	0	0	1	1	1
5895	2	2	12	1	1	3	99	7	7	2	2	76.7	2	1	1	0	0	0	1	0	1	1	88	0	0	1	1	1	1	0	0	0	1	1	0	0	4	1	0	1	4	0	0	0	2	1	1
5896	2	2	12	1	1	3	2	7	7	2	2	95.1	1	1	0	1	1	0	0	1	1	1	1	1	1	1	1	0	0	0	1	1	1	0	0	0	5	1	1	0	5	1	1	0	2	1	1
5897	99	1	12	1	1	3	2	7	7	2	2	95.1	1	1	0	0	0	0	0	0	0	0	0	1	0	1	1	0	0	88	88	0	0	0	88	88	0	0	0	0	3	0	0	0	0	0	0
5899	1	1	12	1	1	3	99	7	7	2	2	76.7	2	1	0	0	0	0	0	0	0	0	0	0	0	0	0	0	0	0	0	0	0	0	0	0	0	0	0	0	0	0	0	0	0	0	0
5902	2	2	99	99	1	3	99	7	7	2	2	95.1	1	1	0	1	1	0	1	1	1	0	0	1	1	1	1	1	1	1	1	0	1	0	0	1	5	1	0	0	8	1	1	0	2	1	1
5904	2	2	13	1	1	3	2	8	8	2	2	91.5	1	1	1	0	0	0	1	1	0	1	1	0	0	0	1	0	0	0	0	0	0	1	0	0	4	1	1	1	1	0	0	0	1	1	1
5905	2	2	13	1	1	3	2	8	8	2	2	91.5	1	1	0	0	0	1	1	0	0	0	0	0	1	1	0	0	0	0	0	0	0	0	0	0	2	0	0	0	2	0	0	0	0	0	0
5910	2	2	11	1	1	3	2	6	6	2	2	76.7	2	1	1	1	1	1	1	1	0	1	1	1	0	0	1	1	1	0	1	0	0	0	0	0	7	1	1	0	5	1	1	0	0	0	1
5911	2	2	11	1	1	3	2	6	6	2	2	76.7	2	1	1	0	1	0	0	1	1	1	0	1	1	0	0	1	1	0	0	0	0	0	0	0	5	1	0	1	4	0	0	0	0	0	1
5912	2	2	11	1	1	3	2	99	6	99	2	76.7	2	1	1	0	0	0	1	0	0	1	0	0	0	0	0	1	1	0	0	0	0	0	0	0	3	0	0	0	2	0	0	0	0	0	0
5914	2	2	11	1	1	3	2	6	6	2	2	76.7	2	1	1	1	1	0	1	1	1	1	1	1	1	0	1	1	1	0	88	1	1	0	0	1	7	1	1	0	5	1	1	0	3	1	1
5916	2	2	11	1	1	3	2	6	6	2	2	76.7	2	1	0	0	0	0	1	0	0	0	0	0	0	0	1	0	0	0	0	0	0	0	0	0	1	0	0	0	1	0	0	0	0	0	0
5917	2	2	99	99	1	3	2	6	6	2	2	76.7	2	1	1	0	0	0	1	0	1	0	0	0	0	0	0	0	0	0	0	0	0	0	0	1	3	0	0	0	0	0	0	0	1	1	0
5918	2	2	11	1	1	3	2	99	6	99	2	76.7	2	1	0	1	0	1	1	1	1	0	1	0	1	0	1	0	0	0	0	1	1	0	0	0	5	1	1	1	2	0	0	0	2	1	1
5919	2	2	12	1	1	3	2	6	6	2	2	76.7	2	1	1	0	0	0	0	1	0	0	0	0	1	0	0	0	1	0	0	0	0	0	1	0	2	0	0	0	2	0	0	0	1	1	0
5920	2	2	13	1	1	3	2	8	8	2	2	95.1	1	1	1	1	1	1	1	1	0	0	1	1	1	0	1	1	1	0	1	0	0	1	1	0	6	1	1	0	6	1	1	0	2	1	1
5922	2	2	12	1	1	3	99	8	8	2	2	95.1	1	1	0	0	0	0	0	0	0	0	0	0	0	0	0	0	0	0	0	0	0	0	0	0	0	0	0	0	0	0	0	0	0	0	0
5923	2	2	12	1	1	3	2	6	6	2	2	76.7	2	1	0	0	0	0	0	0	0	0	0	1	0	0	0	0	0	0	0	0	0	0	0	0	0	0	0	0	1	0	0	0	0	0	0
5925	2	2	11	1	1	3	2	6	6	2	2	76.7	2	1	0	0	0	0	0	0	0	0	0	0	0	0	0	1	1	0	0	0	0	0	0	0	0	0	0	0	2	0	0	0	0	0	0
5926	2	2	11	1	1	3	2	6	6	2	2	76.7	2	1	1	0	0	0	1	0	1	0	0	1	0	1	0	0	0	0	0	0	0	0	0	0	3	0	0	0	2	0	0	0	0	0	0
5927	2	2	11	1	1	3	2	6	6	2	2	76.7	2	1	1	0	0	1	0	1	1	1	0	1	1	0	0	0	0	1	1	1	0	1	1	1	5	1	0	1	4	0	0	0	4	1	1
5928	2	2	11	1	1	3	2	6	6	2	2	76.7	2	1	1	1	1	0	1	1	0	0	1	1	0	0	1	0	0	0	1	0	0	0	0	0	5	1	1	1	3	0	0	0	0	0	1
5929	1	1	11	1	1	3	2	6	6	2	2	76.7	2	1	88	0	0	0	0	0	0	0	0	0	0	0	1	1	0	0	0	0	0	0	0	0	0	0	0	0	2	0	0	0	0	0	0
5930	2	2	11	1	1	3	2	6	6	2	2	76.7	2	1	0	88	0	0	1	0	0	0	0	0	0	1	0	0	0	0	0	0	0	0	0	1	1	0	0	0	1	0	0	0	1	1	0
5931	2	2	11	1	1	3	2	6	6	2	2	76.7	2	1	0	0	0	0	1	0	0	0	0	0	0	0	0	0	0	0	0	1	0	0	0	0	1	0	0	0	0	0	0	0	1	1	0
5932	1	1	13	1	1	3	2	8	8	2	2	76.7	2	1	0	0	0	0	0	0	0	0	0	0	0	1	1	0	1	1	0	1	88	0	0	1	0	0	0	0	4	0	0	0	2	1	0
5935	1	1	13	1	1	3	2	8	8	2	2	76.7	2	1	0	1	0	0	0	1	0	0	0	0	0	0	0	0	0	0	0	0	1	0	0	0	2	0	0	0	0	0	0	0	1	1	0
5936	2	2	13	1	1	3	2	8	8	2	2	76.7	2	1	0	1	1	0	0	1	1	0	1	0	1	0	0	0	0	0	0	0	0	0	0	1	4	1	1	1	1	0	0	0	1	1	1
5938	2	2	11	1	1	3	2	6	6	2	2	76.7	2	1	1	1	1	1	1	1	0	0	1	0	1	0	0	1	1	0	1	0	0	1	0	0	6	1	1	1	4	0	0	0	1	1	1
5940	1	1	13	1	1	3	2	8	8	2	2	76.7	2	1	0	1	1	0	0	0	1	1	1	0	0	0	0	0	0	0	0	0	0	1	0	0	4	1	1	1	0	0	0	0	1	1	1
5941	1	1	13	1	1	6	1	8	8	2	2	76.7	2	1	1	0	0	0	1	0	1	0	0	1	0	0	1	1	0	0	0	0	0	0	0	0	3	0	0	0	3	0	0	0	0	0	0
5942	1	1	13	1	1	3	99	8	8	2	2	76.7	2	1	0	0	0	0	0	0	0	0	0	0	0	0	0	0	0	0	0	0	0	0	0	0	0	0	0	0	0	0	0	0	0	0	0
5944	1	1	14	1	1	3	2	8	8	2	2	76.7	2	1	0	0	0	0	0	0	0	0	0	0	0	0	0	0	0	0	0	0	0	0	0	0	0	0	0	0	0	0	0	0	0	0	0
5946	1	1	13	1	1	3	99	8	8	2	2	76.7	2	1	0	0	0	88	0	0	0	0	0	0	0	0	0	0	0	0	0	0	0	0	0	1	0	0	0	0	0	0	0	0	1	1	0
5947	1	1	13	1	1	3	99	8	8	2	2	76.7	2	1	0	1	0	0	1	0	0	0	0	1	1	0	1	0	1	0	0	0	0	0	0	0	2	0	0	0	4	0	0	0	0	0	0
5951	2	2	99	99	1	99	99	7	7	2	2	95.1	1	1	1	0	1	0	1	0	0	1	0	0	1	0	1	1	1	0	0	0	0	0	1	1	4	1	0	1	4	0	0	0	2	1	1
5953	99	2	99	99	1	99	99	7	7	2	2	95.1	1	1	1	1	1	0	1	1	1	0	0	0	1	0	1	1	0	0	0	0	0	1	0	1	6	1	0	1	3	0	0	0	2	1	1
5954	1	1	12	1	1	3	2	6	6	2	2	95.1	1	1	1	0	0	0	1	1	0	1	0	1	1	1	1	1	1	0	1	1	1	0	0	1	4	1	0	0	7	1	1	0	3	1	1
5955	2	2	11	1	1	3	2	6	6	2	2	95.1	1	1	0	1	1	1	1	0	1	1	0	1	1	0	1	0	1	0	1	1	1	1	1	1	6	1	0	0	5	1	1	0	5	1	1
5957	2	2	11	1	1	3	2	6	6	2	2	95.1	1	1	1	0	0	0	0	0	0	1	0	0	0	0	0	0	0	0	0	0	0	1	0	1	2	0	0	0	0	0	0	0	2	1	0
5958	1	1	11	1	1	3	2	6	6	2	2	95.1	1	1	0	0	1	0	88	1	1	0	0	1	1	88	88	88	88	88	88	0	0	0	0	88	3	0	0	0	2	0	0	0	0	0	0
5964	1	1	12	1	1	3	2	6	6	2	2	95.1	1	1	1	1	1	1	1	1	0	1	1	1	1	0	1	0	0	1	1	1	1	0	0	0	7	1	1	0	5	1	1	0	2	1	1
5965	1	1	11	1	1	3	2	6	6	2	2	95.1	1	1	0	0	0	0	1	0	0	0	0	0	0	0	0	0	1	0	0	0	0	1	0	0	1	0	0	0	1	0	0	0	1	1	0
5966	2	2	12	1	1	3	2	6	6	2	2	95.1	1	1	0	0	0	0	0	0	0	0	0	0	0	0	0	0	0	0	0	0	0	0	0	0	0	0	0	0	0	0	0	0	0	0	0
5968	1	1	11	1	1	6	2	6	6	2	2	95.1	1	1	1	1	1	1	1	1	1	1	1	1	1	1	1	1	1	0	1	1	1	1	1	1	8	1	1	0	7	1	1	0	5	1	1
5969	1	1	99	99	99	4	1	8	8	2	2	96	1	1	1	1	0	0	0	0	0	1	0	0	1	0	0	0	1	0	0	1	0	1	0	0	3	0	0	0	2	0	0	0	2	1	0
5970	2	2	13	1	1	3	2	8	8	2	2	96	1	1	1	1	0	0	1	1	1	1	0	0	1	1	1	0	0	0	0	0	0	1	0	0	6	1	0	1	3	0	0	0	1	1	1
5972	1	1	13	1	1	3	99	8	8	2	2	96	1	1	0	0	0	0	1	1	0	1	0	0	0	0	1	0	1	0	0	1	0	1	1	1	3	0	0	0	2	0	0	0	4	1	0
5989	2	2	12	1	1	3	2	7	7	2	2	93.5	1	1	0	1	0	0	0	0	0	0	0	1	1	0	0	0	0	0	0	1	0	0	0	1	1	0	0	0	2	0	0	0	2	1	0
5990	2	2	12	1	1	3	99	6	7	2	2	93.5	1	1	1	1	0	0	1	0	1	1	0	1	1	1	1	0	1	0	0	0	0	1	0	1	5	1	0	0	5	1	1	0	2	1	1
5992	2	2	12	1	1	99	99	7	7	2	2	93.5	1	1	1	1	0	0	1	0	1	1	1	1	1	0	0	0	0	0	0	88	0	0	0	0	5	1	1	1	2	0	0	0	0	0	1
5993	1	1	12	1	1	3	99	7	7	2	2	93.5	1	1	1	88	1	1	1	1	1	1	88	0	0	0	0	0	0	0	0	1	88	88	88	88	7	1	0	1	0	0	0	0	1	1	1
5994	1	1	12	1	1	3	2	7	7	2	2	93.5	1	1	0	1	1	0	1	1	0	1	1	1	0	1	1	0	1	0	0	0	1	0	0	1	5	1	1	1	4	0	0	0	2	1	1
6002	2	2	12	1	1	3	99	7	7	2	2	93.5	1	1	1	0	0	1	1	0	0	0	0	0	0	0	1	1	1	0	88	0	0	0	0	1	3	0	0	0	3	0	0	0	1	1	0
6003	2	2	12	1	1	3	99	99	7	99	2	93.5	1	1	0	0	0	0	0	0	0	0	0	0	0	0	0	0	0	0	0	0	0	0	0	0	0	0	0	0	0	0	0	0	0	0	0
6004	2	2	13	1	1	3	99	7	7	2	2	93.5	1	1	1	0	0	1	0	0	1	0	0	0	0	0	1	0	0	0	0	0	0	0	0	0	3	0	0	0	1	0	0	0	0	0	0
6007	2	2	99	99	1	3	2	99	6	99	2	95.1	1	1	0	1	1	0	1	1	1	1	88	1	1	1	1	1	1	0	1	1	1	1	1	1	6	1	0	0	7	1	1	0	5	1	1
6017	99	1	99	99	1	3	2	99	6	99	2	95.1	1	1	1	0	1	0	1	0	0	0	0	0	0	1	1	1	1	0	0	1	1	0	0	0	3	0	0	0	4	0	0	0	2	1	0
6018	1	1	13	1	1	3	99	8	8	2	2	76.7	2	1	88	0	0	0	0	0	0	1	0	0	0	0	0	0	0	0	0	0	0	0	0	0	1	0	0	0	0	0	0	0	0	0	0
6065	1	1	13	1	1	3	99	99	99	99	2	96.3	1	1	0	0	0	0	0	0	0	0	0	0	0	0	1	0	0	0	0	0	0	0	0	0	0	0	0	0	1	0	0	0	0	0	0
6066	2	2	13	1	1	3	2	8	8	2	2	76.7	2	1	0	1	0	1	1	0	0	1	0	88	1	1	0	1	0	0	0	1	0	0	0	1	4	1	0	1	3	0	0	0	2	1	1
6067	1	1	13	1	1	99	99	8	8	2	2	96.3	1	1	0	0	0	0	0	1	1	0	0	0	0	0	0	0	0	0	0	0	0	0	0	1	2	0	0	0	0	0	0	0	1	1	0
6068	1	1	13	1	1	3	99	8	8	2	2	96.3	1	1	0	0	0	0	0	1	1	1	0	0	0	0	1	1	0	0	0	0	0	0	0	0	3	0	0	0	2	0	0	0	0	0	0
6071	1	1	13	1	1	3	2	99	99	99	2	96.3	1	1	0	0	0	0	1	0	1	1	0	0	0	0	1	0	1	0	0	0	0	1	1	1	3	0	0	0	2	0	0	0	3	1	0
6072	2	2	13	1	1	3	2	99	99	99	2	96.3	1	1	0	0	0	0	0	0	0	0	0	0	0	0	1	0	0	0	0	0	0	0	0	0	0	0	0	0	1	0	0	0	0	0	0
6073	2	2	12	1	1	3	99	7	7	2	2	96.3	1	1	0	0	0	0	1	0	0	0	0	0	1	0	0	0	1	0	0	0	0	0	0	0	1	0	0	0	2	0	0	0	0	0	0
6074	2	2	11	1	1	3	2	6	6	2	2	76.7	2	1	0	0	0	0	1	0	0	0	0	0	0	0	0	1	0	0	0	0	0	0	0	0	1	0	0	0	1	0	0	0	0	0	0
6075	1	1	16	2	2	3	2	9	9	1	1	92	1	1	0	0	0	0	0	0	0	0	0	0	0	0	0	0	0	0	0	0	0	1	1	0	0	0	0	0	0	0	0	0	2	1	0
6084	2	2	13	1	1	3	2	7	7	2	2	96.3	1	1	0	0	0	0	0	0	0	0	0	0	0	88	0	1	1	0	0	0	0	0	0	0	0	0	0	0	2	0	0	0	0	0	0
6086	2	2	14	1	1	3	2	99	8	99	2	95.1	1	1	0	1	1	1	0	1	0	1	0	1	1	1	1	1	1	0	0	0	0	0	0	0	5	1	0	0	6	1	1	0	0	0	1
6087	1	1	99	99	99	3	2	8	8	2	2	95.1	1	1	0	0	0	0	0	0	0	0	0	0	1	0	1	0	0	0	0	0	0	0	0	1	0	0	0	0	2	0	0	0	1	1	0
6088	2	2	99	99	99	3	2	8	8	2	2	95.1	1	1	0	1	1	1	1	1	1	1	1	1	0	1	1	0	0	0	1	1	0	1	0	0	7	1	1	1	4	0	0	0	2	1	1
6089	2	2	13	1	1	3	2	8	8	2	2	95.1	1	1	0	0	0	0	0	0	0	0	0	1	1	0	0	0	0	0	0	88	88	88	88	1	0	0	0	0	2	0	0	0	1	1	0
6090	1	1	14	1	1	3	2	8	8	2	2	95.1	1	1	0	0	0	0	0	0	1	0	0	1	0	0	1	0	1	0	0	1	88	1	1	0	1	0	0	0	3	0	0	0	3	1	0
6092	1	1	13	1	1	3	2	8	8	2	2	95.1	1	1	1	0	0	1	0	0	1	0	0	0	0	0	0	0	0	0	1	0	1	0	1	1	3	0	0	0	1	0	0	0	3	1	0
6093	2	2	13	1	1	3	2	8	8	2	2	95.1	1	1	1	1	1	0	1	1	0	1	1	1	1	1	1	1	1	1	1	1	1	1	0	1	6	1	1	0	8	1	1	0	4	1	1
6096	2	2	99	99	99	3	2	8	8	2	2	95.1	1	1	1	0	0	0	1	0	1	0	1	0	1	0	1	1	1	1	0	0	1	1	1	1	3	0	0	0	5	1	0	1	4	1	1
6098	2	2	13	1	1	3	2	8	8	2	2	95.1	1	1	1	1	0	1	1	1	1	1	1	1	1	1	1	0	1	0	0	88	1	1	0	1	7	1	1	0	5	1	1	0	3	1	1
6100	2	2	15	2	2	3	2	8	8	2	2	95.1	1	1	0	1	1	1	1	0	1	0	1	1	1	0	1	1	1	1	0	0	0	0	0	0	5	1	1	0	6	1	1	0	0	0	1
6101	2	2	13	1	1	3	2	8	8	2	2	95.1	1	1	0	0	0	0	0	0	0	0	0	0	1	0	0	1	1	0	0	0	0	0	0	0	0	0	0	0	3	0	0	0	0	0	0
6102	2	2	99	99	99	3	2	8	8	2	2	95.1	1	1	0	0	0	0	0	0	0	1	0	0	1	0	0	0	1	0	0	0	0	1	1	1	1	0	0	0	2	0	0	0	3	1	0
6119	1	1	11	1	1	3	2	6	6	2	2	76.7	2	1	1	0	0	1	0	1	1	0	0	0	0	0	0	0	0	0	0	0	0	0	0	0	4	1	0	1	0	0	0	0	0	0	1
6122	1	1	14	1	1	6	99	9	9	1	1	92	1	1	1	1	1	0	0	1	1	1	0	1	1	0	0	0	1	0	0	1	1	1	1	1	6	1	0	1	3	0	0	0	5	1	1
6123	2	2	14	1	1	3	99	10	10	1	1	92	1	1	0	0	0	0	0	0	0	0	0	0	0	0	0	0	0	1	0	0	0	0	0	0	0	0	0	0	1	0	0	0	0	0	0
6125	2	2	14	1	1	3	2	9	9	1	1	92	1	1	0	88	1	0	0	0	88	88	88	88	88	88	88	88	88	88	88	88	88	88	88	88	1	0	0	0	88	0	0	0	88	88	0
6126	1	1	15	2	2	3	2	10	10	1	1	92	1	1	1	1	0	1	0	0	1	88	88	0	0	0	0	1	0	0	0	0	0	0	0	0	4	1	0	1	1	0	0	0	0	0	1
6127	1	1	16	2	2	3	99	11	11	1	1	92	1	1	0	0	0	0	0	0	1	0	0	0	0	1	0	1	1	0	0	1	0	0	0	0	1	0	0	0	3	0	0	0	1	1	0
6128	2	2	16	2	2	3	2	11	11	1	1	92	1	1	0	0	0	0	1	0	0	0	1	0	0	0	1	0	0	0	0	0	0	1	0	0	1	0	0	0	1	0	0	0	1	1	0
6129	2	2	18	2	2	3	2	12	12	1	1	92	1	1	1	1	0	0	1	0	0	1	0	1	1	1	1	0	1	0	0	0	0	0	0	0	4	1	0	0	5	1	1	0	0	0	1
6131	2	2	18	2	2	3	99	11	11	1	1	92	1	1	0	0	0	0	0	0	0	0	88	0	0	0	0	0	0	0	0	1	0	1	0	1	0	0	0	0	0	0	0	0	3	1	0
6132	1	1	16	2	2	6	99	9	9	1	1	92	1	1	0	0	0	0	0	0	0	0	0	0	0	0	0	0	0	0	0	0	0	0	0	0	0	0	0	0	0	0	0	0	0	0	0
6133	1	1	15	2	2	3	99	9	9	1	1	92	1	1	0	1	0	1	1	1	1	0	0	1	0	1	1	0	0	0	0	0	0	0	0	0	5	1	0	1	3	0	0	0	0	0	1
6134	2	2	14	1	1	3	99	9	9	1	1	92	1	1	1	1	0	1	1	1	1	1	1	1	1	1	0	1	1	0	1	1	0	1	1	1	7	1	1	0	6	1	1	0	4	1	1
6135	1	1	13	1	1	3	2	7	7	2	2	96.3	1	1	0	0	0	1	0	0	1	1	0	0	1	0	0	0	1	0	0	0	0	0	1	1	3	0	0	0	2	0	0	0	2	1	0
6136	99	2	12	1	1	3	99	99	99	99	2	96.3	1	1	0	1	0	0	1	0	1	0	0	0	0	0	0	0	0	0	0	0	0	0	0	0	3	0	0	0	0	0	0	0	0	0	0
6137	2	2	12	1	1	3	99	7	7	2	2	96.3	1	1	1	0	0	0	0	0	1	0	0	1	1	0	1	1	0	1	0	0	0	0	0	1	2	0	0	0	5	1	0	1	1	1	1
6138	1	1	15	2	2	3	99	10	10	1	1	92	1	1	1	1	1	0	1	0	1	0	0	1	1	0	1	1	0	0	0	0	0	0	0	1	5	1	0	1	4	0	0	0	1	1	1
6140	2	2	12	1	1	3	99	7	7	2	2	96.3	1	1	1	0	0	0	1	0	1	0	0	0	1	0	0	1	0	0	0	0	0	0	0	0	3	0	0	0	2	0	0	0	0	0	0
6142	2	2	14	1	1	3	99	9	9	1	1	92	1	1	1	0	0	0	1	1	1	1	0	1	1	1	1	0	0	1	1	1	1	0	0	1	5	1	0	0	6	1	1	0	3	1	1
6144	1	1	15	2	2	3	99	10	10	1	1	92	1	1	1	0	0	0	1	0	1	1	1	0	1	0	1	0	1	1	0	1	0	1	1	1	4	1	1	1	4	0	0	0	4	1	1
6146	2	2	12	1	1	3	99	7	7	2	2	96.3	1	1	1	0	1	1	1	1	1	0	0	1	0	0	1	1	1	0	0	0	0	0	0	0	6	1	0	1	4	0	0	0	0	0	1
6147	1	1	17	2	2	3	99	11	11	1	1	92	1	1	1	0	0	0	0	0	0	0	0	0	0	0	0	1	0	0	0	0	0	0	0	0	1	0	0	0	1	0	0	0	0	0	0
6148	2	2	11	1	1	3	2	6	6	2	2	96.3	1	1	0	0	0	0	1	0	1	0	0	0	1	0	1	0	0	0	0	0	0	0	0	0	2	0	0	0	2	0	0	0	0	0	0
6151	2	2	11	1	1	99	1	6	6	2	2	96.3	1	1	0	1	1	0	1	1	1	1	0	1	0	0	0	0	0	0	0	0	0	0	0	1	6	1	0	1	1	0	0	0	1	1	1
6152	2	2	12	1	1	3	99	7	7	2	2	96.3	1	1	0	1	1	1	1	0	1	1	0	1	1	0	1	1	1	0	0	0	1	0	0	0	6	1	0	0	5	1	1	0	1	1	1
6153	2	2	14	1	1	3	99	99	99	99	2	96.3	1	1	1	1	0	0	1	0	1	0	0	0	0	0	0	0	0	0	0	0	0	0	0	1	4	1	0	1	0	0	0	0	1	1	1
6154	99	1	99	99	99	3	99	99	99	99	2	96.3	1	1	0	1	0	0	0	0	0	0	0	0	0	0	0	0	0	0	0	0	0	0	0	0	1	0	0	0	0	0	0	0	0	0	0
6155	1	1	12	1	1	3	99	7	7	2	2	96.3	1	1	0	1	0	0	1	0	0	0	0	0	0	0	1	0	0	0	0	0	0	0	0	1	2	0	0	0	1	0	0	0	1	1	0
6156	2	2	12	1	1	3	99	99	99	99	2	96.3	1	1	0	1	0	0	1	0	1	1	1	0	1	0	1	0	0	0	0	0	0	0	0	1	4	1	1	1	2	0	0	0	1	1	1
6157	1	1	13	1	1	3	2	8	8	2	2	96.3	1	1	0	0	1	0	0	0	1	1	0	0	0	0	0	0	0	0	0	1	0	0	0	1	3	0	0	0	0	0	0	0	2	1	0
6158	1	1	13	1	1	3	2	99	99	99	2	96.3	1	1	0	0	0	0	1	0	1	0	0	0	0	0	0	0	0	0	0	0	0	0	0	0	2	0	0	0	0	0	0	0	0	0	0
6159	2	2	11	1	1	3	99	6	6	2	2	96.3	1	1	0	0	1	0	1	0	1	0	0	0	0	0	0	1	0	0	0	1	0	0	0	0	3	0	0	0	1	0	0	0	1	1	0
6160	1	1	14	1	1	3	99	7	7	2	2	96.3	1	1	0	0	0	0	0	0	0	0	0	0	0	0	0	0	0	0	0	0	0	0	0	0	0	0	0	0	0	0	0	0	0	0	0
6161	2	2	13	1	1	3	99	7	7	2	2	96.3	1	1	0	0	0	0	0	1	0	0	0	1	1	0	1	1	1	0	0	0	0	0	0	1	1	0	0	0	5	1	0	1	1	1	1
6163	99	1	11	1	1	3	99	99	99	99	2	96.3	1	1	1	1	1	1	0	1	1	0	0	0	1	0	1	0	0	0	0	0	0	0	0	0	6	1	0	1	2	0	0	0	0	0	1
6165	2	2	13	1	1	3	2	7	7	2	2	96.3	1	1	0	1	0	0	1	0	1	0	0	0	0	0	0	0	0	0	0	0	1	0	0	0	3	0	0	0	0	0	0	0	1	1	0
6166	1	1	13	1	1	3	2	8	8	2	2	96	1	1	1	1	1	1	1	0	0	0	0	1	0	0	1	1	1	0	0	1	0	1	1	1	5	1	0	1	4	0	0	0	4	1	1
6167	1	1	14	1	1	3	99	8	8	2	2	96	1	1	0	0	0	0	1	0	1	0	0	1	0	1	0	1	1	0	0	0	0	0	0	0	2	0	0	0	4	0	0	0	0	0	0
6168	2	2	13	1	1	3	2	8	8	2	2	96	1	1	0	0	0	0	0	1	0	0	0	1	1	0	0	1	0	0	0	0	0	1	1	1	1	0	0	0	3	0	0	0	3	1	0
6170	2	2	13	1	1	3	2	8	8	2	2	96	1	1	1	88	0	0	0	0	0	0	0	1	1	0	0	0	0	0	0	0	0	0	0	1	1	0	0	0	2	0	0	0	1	1	0
6171	2	2	13	1	1	3	99	8	8	2	2	96	1	1	0	0	1	0	1	0	1	1	0	1	1	0	1	0	1	0	0	1	0	0	0	1	4	1	0	1	4	0	0	0	2	1	1
6172	99	2	99	99	99	3	99	8	8	2	2	96	1	1	0	0	0	0	1	0	0	0	0	0	1	1	1	0	0	0	0	0	0	1	0	0	1	0	0	0	3	0	0	0	1	1	0
6173	2	2	14	1	1	3	99	8	8	2	2	96	1	1	0	0	0	0	1	1	0	0	0	1	1	0	0	1	1	0	0	0	1	1	0	0	2	0	0	0	4	0	0	0	2	1	0
6176	2	2	15	2	2	3	99	8	8	2	2	96	1	1	1	1	1	0	1	1	1	1	0	1	1	1	1	1	1	0	0	0	0	0	1	1	7	1	0	0	6	1	1	0	2	1	1
6177	1	1	15	2	2	3	99	8	8	2	2	96	1	1	0	1	0	0	0	0	1	0	0	0	0	0	0	0	88	1	0	1	0	1	1	1	2	0	0	0	1	0	0	0	4	1	0
6178	2	2	13	1	1	3	99	8	8	2	2	96	1	1	1	1	0	0	1	0	1	1	0	0	1	0	1	1	1	0	0	1	0	0	0	0	5	1	0	1	4	0	0	0	1	1	1
6179	2	2	13	1	1	3	2	8	8	2	2	96	1	1	1	1	1	0	0	0	0	0	0	0	1	0	0	1	1	0	0	0	0	0	0	0	3	0	0	0	3	0	0	0	0	0	0
6180	2	2	15	2	2	3	99	8	8	2	2	96	1	1	0	1	0	1	1	0	0	1	0	0	0	1	0	0	0	0	0	0	0	1	0	0	4	1	0	1	1	0	0	0	1	1	1
6181	2	2	13	1	1	3	2	8	8	2	2	96	1	1	0	1	1	1	0	1	1	0	0	1	1	0	1	0	1	0	0	0	0	0	0	1	5	1	0	1	4	0	0	0	1	1	1
6182	99	1	14	1	1	3	99	8	8	2	2	96	1	1	0	0	1	0	1	0	0	0	0	0	0	0	1	1	0	0	0	0	0	1	0	1	2	0	0	0	2	0	0	0	2	1	0
6183	1	1	15	2	2	3	99	8	8	2	2	96	1	1	1	1	0	0	1	0	88	0	0	0	0	0	0	0	0	0	0	0	0	0	0	0	3	0	0	0	0	0	0	0	0	0	0
6192	1	1	12	1	1	3	2	7	7	2	2	96.3	1	1	0	1	0	0	0	0	0	0	0	0	0	0	0	0	0	0	0	1	0	0	0	0	1	0	0	0	0	0	0	0	1	1	0
6194	2	2	99	99	99	3	2	99	99	99	1	92	1	1	1	0	0	0	1	0	0	0	0	0	0	0	0	0	0	0	0	0	0	0	0	0	2	0	0	0	0	0	0	0	0	0	0
6220	2	2	14	1	1	3	2	9	9	1	1	92.4	1	1	1	1	1	1	1	0	1	0	0	1	1	0	0	0	0	0	0	0	0	1	0	1	6	1	0	1	2	0	0	0	2	1	1
6221	2	2	14	1	1	3	99	9	9	1	1	92.4	1	1	0	1	0	0	1	0	1	0	0	0	0	0	0	0	1	0	0	1	1	0	0	0	3	0	0	0	1	0	0	0	2	1	0
6222	2	2	14	1	1	3	2	9	9	1	1	92.4	1	1	1	1	0	0	1	0	0	0	1	0	1	0	1	0	1	0	0	1	0	1	0	1	3	0	0	0	3	0	0	0	3	1	0
6223	2	2	14	1	1	3	99	9	9	1	1	92.4	1	1	0	0	0	0	0	0	0	0	0	0	0	0	0	0	0	0	0	0	0	0	0	1	0	0	0	0	0	0	0	0	1	1	0
6224	2	2	15	2	2	3	2	9	9	1	1	92.4	1	1	1	0	1	0	0	1	1	1	0	1	1	0	1	1	0	0	1	0	0	0	0	1	5	1	0	0	5	1	1	0	1	1	1
6225	2	2	14	1	1	3	99	9	9	1	1	92.4	1	1	1	1	1	0	1	0	1	0	1	1	1	1	1	0	0	0	1	0	1	0	0	1	5	1	1	0	5	1	1	0	2	1	1
6228	2	2	15	2	2	3	99	9	9	1	1	92.4	1	1	1	1	1	1	1	1	0	0	0	1	1	1	1	1	1	0	0	1	0	0	0	0	6	1	0	0	6	1	1	0	1	1	1
6229	2	2	14	1	1	1	2	9	9	1	1	92.4	1	1	1	1	1	1	1	1	1	0	0	0	1	1	0	1	0	0	0	1	0	1	0	1	7	1	0	1	3	0	0	0	3	1	1
6230	2	2	15	2	2	3	99	9	9	1	1	92.4	1	1	0	0	0	1	1	0	1	1	1	0	1	0	1	1	0	1	0	1	1	0	0	1	4	1	1	1	4	0	0	0	3	1	1
6235	99	2	99	99	99	99	99	9	9	1	1	92.4	1	1	88	88	88	88	0	88	88	88	0	88	88	88	0	88	88	0	0	88	88	88	88	88	0	0	0	0	0	0	0	0	88	88	0
6248	1	1	12	1	1	3	2	7	7	2	2	96.2	1	1	0	1	0	0	1	0	1	1	0	1	0	0	1	0	0	0	0	1	0	1	0	0	4	1	0	1	2	0	0	0	2	1	1
6250	1	1	13	1	1	3	2	7	7	2	2	96.2	1	1	0	1	1	0	1	1	1	0	0	0	1	0	1	1	0	0	0	0	0	0	1	0	5	1	0	1	3	0	0	0	1	1	1
6251	1	1	12	1	1	3	2	99	8	99	2	96.2	1	1	0	0	0	1	0	0	0	0	0	0	1	1	0	1	0	0	0	0	0	0	0	1	1	0	0	0	3	0	0	0	1	1	0
6252	1	1	13	1	1	3	2	7	7	2	2	96.2	1	1	0	0	0	0	0	0	0	0	0	1	1	1	1	0	1	0	0	0	0	1	1	1	0	0	0	0	5	1	0	1	3	1	1
6253	1	1	99	99	99	3	2	99	8	99	2	96.2	1	1	1	1	0	0	1	1	1	0	1	0	0	0	0	1	1	0	1	0	1	1	0	1	5	1	1	1	3	0	0	0	3	1	1
6254	1	1	13	1	1	4	1	8	8	2	2	96.2	1	1	1	0	0	1	0	0	0	0	0	1	0	1	0	0	0	0	0	1	1	1	0	1	2	0	0	0	2	0	0	0	4	1	0
6256	1	1	13	1	1	3	2	8	8	2	2	96.2	1	1	0	0	0	0	0	0	0	0	0	0	1	0	1	0	1	0	0	1	0	0	0	0	0	0	0	0	3	0	0	0	1	1	0
6257	1	1	13	1	1	3	2	8	8	2	2	96.2	1	1	0	0	88	0	0	0	1	0	0	0	1	0	1	1	1	0	0	0	0	0	0	0	1	0	0	0	4	0	0	0	0	0	0
6258	1	1	13	1	1	3	2	8	8	2	2	96.2	1	1	0	0	0	0	0	0	0	0	0	0	0	0	0	0	0	0	0	0	0	0	0	1	0	0	0	0	0	0	0	0	1	1	0
6260	1	1	13	1	1	3	2	8	8	2	2	96.2	1	1	0	1	1	0	1	0	0	0	0	1	1	0	0	0	0	0	0	0	0	0	0	1	3	0	0	0	2	0	0	0	1	1	0
6261	1	1	13	1	1	3	2	8	8	2	2	96.2	1	1	1	1	1	0	1	0	0	1	1	1	0	0	0	1	1	0	0	0	0	0	0	1	5	1	1	1	3	0	0	0	1	1	1
6268	1	1	11	1	1	3	2	6	6	2	2	96.2	1	1	1	1	0	0	1	1	1	1	1	1	0	0	1	0	0	0	0	0	0	1	0	1	6	1	1	1	2	0	0	0	2	1	1
6272	1	1	12	1	1	3	2	6	6	2	2	96.2	1	1	1	1	1	1	1	0	0	0	1	1	0	1	1	0	1	0	0	0	0	0	0	0	5	1	1	1	4	0	0	0	0	0	1
6277	1	1	11	1	1	3	2	6	6	2	2	96.2	1	1	0	1	1	0	0	1	1	1	1	0	0	1	0	0	1	0	0	0	0	1	0	1	5	1	1	1	2	0	0	0	2	1	1
6279	1	1	99	99	1	99	99	6	6	2	2	96.2	1	1	1	1	1	0	1	0	1	0	1	0	1	0	1	0	0	0	0	0	0	1	1	1	5	1	1	1	2	0	0	0	3	1	1
6285	2	2	13	1	1	3	2	8	8	2	2	96.2	1	1	1	1	0	0	1	1	1	1	1	1	1	0	1	1	1	1	1	0	1	1	1	1	6	1	1	0	7	1	1	0	4	1	1
6287	2	2	13	1	1	3	2	8	8	2	2	96.2	1	1	0	1	0	0	0	0	1	1	0	0	1	0	0	0	1	0	0	0	0	1	0	1	3	0	0	0	2	0	0	0	2	1	0
6289	2	2	14	1	1	3	2	8	8	2	2	96.2	1	1	0	1	0	0	1	1	88	1	1	1	0	1	0	1	1	0	1	1	1	0	1	1	4	1	1	0	5	1	1	0	4	1	1
6292	99	2	13	1	1	3	2	8	8	2	2	96.2	1	1	0	1	0	0	1	1	1	1	1	1	1	0	1	0	0	0	0	1	0	1	0	0	5	1	1	1	3	0	0	0	2	1	1
6295	1	1	11	1	1	3	2	6	6	2	2	96.2	1	1	0	0	0	0	1	0	1	0	0	1	1	0	1	1	1	0	0	1	0	0	0	1	2	0	0	0	5	1	0	1	2	1	1
6296	2	2	14	1	1	99	1	8	8	2	2	96.2	1	1	1	1	1	1	1	1	1	1	88	0	1	1	1	0	0	0	88	0	0	1	0	1	8	1	0	1	3	0	0	0	2	1	1
6297	2	2	13	1	1	3	2	99	8	99	2	96.2	1	1	1	0	0	1	1	0	1	0	1	1	1	1	1	1	0	1	1	0	1	1	1	1	4	1	1	0	7	1	1	0	4	1	1
6299	1	1	11	1	1	2	99	6	6	2	2	76.7	2	1	1	1	0	0	1	0	1	0	0	0	1	0	1	1	1	0	0	0	0	0	0	1	4	1	0	1	4	0	0	0	1	1	1
6301	1	1	11	1	1	3	2	99	6	99	2	96.2	1	1	1	1	1	0	1	1	1	0	1	0	1	0	1	0	0	0	1	1	1	0	0	1	6	1	1	1	3	0	0	0	3	1	1
6302	1	1	13	1	1	3	2	99	6	99	2	96.2	1	1	1	1	1	0	1	1	1	0	1	1	0	0	1	1	1	1	0	1	0	1	0	1	6	1	1	0	5	1	1	0	3	1	1
6303	1	1	12	1	1	3	2	99	6	99	2	96.2	1	1	0	0	0	0	0	0	0	0	0	0	0	1	1	0	0	0	0	0	1	0	0	1	0	0	0	0	2	0	0	0	2	1	0
6304	2	2	12	1	1	3	2	7	7	2	2	96.2	1	1	1	0	1	0	0	1	1	1	1	1	1	0	1	0	0	0	1	0	0	1	0	1	5	1	1	1	4	0	0	0	2	1	1
6305	2	2	12	1	1	3	2	7	7	2	2	96.2	1	1	0	1	1	0	1	1	1	1	1	0	1	1	1	1	0	0	0	0	0	1	0	1	6	1	1	1	4	0	0	0	2	1	1
6306	1	1	11	1	1	3	99	6	6	2	2	96.2	1	1	1	1	1	1	1	0	1	1	1	1	1	0	1	1	1	0	0	0	0	1	0	1	7	1	1	0	5	1	1	0	2	1	1
6307	2	2	12	1	1	3	2	7	7	2	2	96.2	1	1	0	1	0	1	1	0	0	0	0	0	1	0	0	1	0	0	1	0	0	1	0	1	3	0	0	0	3	0	0	0	2	1	0
6308	1	1	11	1	1	3	99	6	6	2	2	76.7	2	1	0	1	1	1	0	0	0	0	0	0	0	0	0	0	0	0	0	0	0	1	1	1	3	0	0	0	0	0	0	0	3	1	0
6310	2	2	12	1	1	3	2	7	7	2	2	96.2	1	1	0	1	0	0	1	0	0	0	0	0	0	1	1	1	0	0	0	1	0	0	0	1	2	0	0	0	3	0	0	0	2	1	0
6311	2	2	12	1	1	3	2	7	7	2	2	96.2	1	1	0	0	0	0	0	0	0	0	0	0	0	0	0	0	0	0	0	0	0	1	0	0	0	0	0	0	0	0	0	0	1	1	0
6312	1	1	99	99	1	3	99	99	6	99	2	96.2	1	1	0	1	0	1	1	0	1	1	88	0	1	1	1	0	0	0	0	0	0	0	1	1	5	1	0	1	3	0	0	0	2	1	1
6314	2	2	14	1	1	3	2	7	7	2	2	96.2	1	1	0	1	0	1	0	1	0	0	0	0	0	1	0	0	0	0	0	0	0	1	0	1	3	0	0	0	1	0	0	0	2	1	0
6315	2	2	12	1	1	3	2	7	7	2	2	96.2	1	1	1	1	0	0	1	0	0	1	1	0	0	1	0	0	0	0	0	1	0	0	0	1	4	1	1	1	1	0	0	0	2	1	1
6318	1	1	11	1	1	3	2	6	6	2	2	76.7	2	1	0	0	0	0	0	0	0	0	0	0	1	0	1	0	0	0	0	0	0	0	0	1	0	0	0	0	2	0	0	0	1	1	0
6320	1	1	11	1	1	3	2	6	6	2	2	76.7	2	1	0	0	0	0	0	0	0	0	0	0	0	0	0	0	0	0	0	0	0	1	0	0	0	0	0	0	0	0	0	0	1	1	0
6323	99	2	11	1	1	3	99	6	6	2	2	96.2	1	1	1	0	0	0	0	0	0	0	0	0	0	1	0	0	0	0	0	1	0	1	0	0	1	0	0	0	1	0	0	0	2	1	0
6325	1	1	11	1	1	2	2	7	7	2	2	76.7	2	1	0	0	1	0	1	0	1	1	0	0	0	1	0	0	0	0	0	0	0	1	0	0	4	1	0	1	1	0	0	0	1	1	1
6326	2	2	11	1	1	3	99	6	6	2	2	96.2	1	1	0	1	0	1	1	0	1	1	1	0	1	0	1	0	0	0	0	0	0	0	0	0	5	1	1	1	2	0	0	0	0	0	1
6330	2	2	11	1	1	3	2	6	6	2	2	96.2	1	1	0	0	0	0	1	0	0	1	0	1	0	0	0	1	1	0	0	0	0	0	0	0	2	0	0	0	3	0	0	0	0	0	0
6332	2	2	11	1	1	3	2	6	6	2	2	96.2	1	1	1	0	1	1	0	0	1	1	0	0	1	0	0	1	1	0	1	0	0	0	0	1	5	1	0	1	4	0	0	0	1	1	1
6333	99	2	11	1	1	3	99	99	6	99	2	96.2	1	1	0	1	1	88	0	0	1	1	0	1	1	1	1	1	0	0	1	0	0	1	1	0	4	1	0	0	6	1	1	0	2	1	1
6339	2	2	11	1	1	3	2	99	6	99	2	96.2	1	1	1	1	1	0	0	1	1	1	1	0	1	0	1	0	1	0	0	0	0	1	0	1	6	1	1	1	3	0	0	0	2	1	1
6344	2	2	11	1	1	6	1	6	6	2	2	96.2	1	1	1	1	0	1	1	1	1	1	1	1	1	1	1	0	0	0	0	0	1	1	0	0	7	1	1	1	4	0	0	0	2	1	1
6345	2	2	11	1	1	3	99	6	6	2	2	96.2	1	1	0	0	0	0	0	0	1	0	0	0	1	1	1	0	0	0	0	0	0	0	0	1	1	0	0	0	3	0	0	0	1	1	0
6347	2	2	11	1	1	3	99	99	6	99	2	96.2	1	1	1	1	1	1	1	1	0	1	1	1	1	1	1	1	0	0	1	0	0	1	0	1	7	1	1	0	6	1	1	0	2	1	1
6349	2	2	11	1	1	3	99	6	6	2	2	96.2	1	1	0	0	0	0	0	0	1	0	0	0	0	0	0	0	0	0	0	0	0	0	0	1	1	0	0	0	0	0	0	0	1	1	0
6350	2	2	11	1	1	3	2	6	6	2	2	96.2	1	1	0	0	0	0	0	0	0	0	88	0	0	0	0	0	0	0	0	0	0	1	0	0	0	0	0	0	0	0	0	0	1	1	0
6351	2	2	12	1	1	3	2	6	6	2	2	96.2	1	1	0	0	0	0	0	0	88	0	0	0	0	1	0	0	0	0	0	0	0	0	0	0	0	0	0	0	1	0	0	0	0	0	0
6353	2	2	11	1	1	3	99	6	6	2	2	96.2	1	1	1	1	1	1	1	1	1	0	1	0	1	1	1	0	0	0	1	1	0	1	1	1	7	1	1	1	4	0	0	0	4	1	1
6354	1	1	12	1	1	4	1	7	7	2	2	76.7	2	1	0	0	0	0	0	0	0	0	0	0	0	0	0	0	0	0	0	0	0	0	0	0	0	0	0	0	0	0	0	0	0	0	0
6356	2	2	99	99	1	3	2	6	6	2	2	96.2	1	1	1	1	1	1	1	0	1	1	1	0	1	1	1	1	0	1	1	0	0	1	1	1	7	1	1	0	6	1	1	0	3	1	1
6357	2	2	11	1	1	3	99	6	6	2	2	96.2	1	1	1	0	0	88	0	0	0	0	0	0	1	1	1	0	0	0	0	0	0	1	0	0	1	0	0	0	3	0	0	0	1	1	0
6378	2	2	12	1	1	3	2	7	7	2	2	999	999	1	1	1	88	0	0	0	0	0	0	1	1	0	1	1	1	0	0	0	0	0	0	0	2	0	0	0	5	1	0	1	0	0	1
6380	2	2	12	1	1	3	2	7	7	2	2	999	999	1	0	1	1	0	1	1	1	1	1	1	1	1	0	0	1	0	0	0	0	0	0	0	6	1	1	1	4	0	0	0	0	0	1
6382	2	2	14	1	1	3	2	7	7	2	2	999	999	1	1	1	1	0	1	1	0	0	1	1	1	1	1	1	0	0	1	1	0	1	0	1	5	1	1	0	6	1	1	0	3	1	1
6384	2	2	12	1	1	3	2	7	7	2	2	999	999	1	1	1	1	0	1	0	1	0	0	1	1	0	0	0	0	0	0	0	0	0	0	1	5	1	0	1	2	0	0	0	1	1	1
6387	99	2	13	1	1	3	2	7	7	2	2	999	999	1	0	1	0	0	0	0	0	0	0	0	0	0	1	1	1	0	0	0	0	0	1	0	1	0	0	0	3	0	0	0	1	1	0
6388	2	2	12	1	1	3	99	7	7	2	2	999	999	1	0	0	0	0	1	0	0	0	0	0	1	0	0	0	0	0	0	0	0	0	0	0	1	0	0	0	1	0	0	0	0	0	0
6389	2	2	12	1	1	3	2	7	7	2	2	999	999	1	0	0	0	0	0	0	0	0	0	1	0	1	1	1	0	0	0	0	0	0	0	0	0	0	0	0	4	0	0	0	0	0	0
6390	99	2	12	1	1	3	2	7	7	2	2	999	999	1	1	1	1	0	1	1	1	1	1	1	1	1	0	0	1	0	0	0	0	0	0	1	7	1	1	1	4	0	0	0	1	1	1
6395	2	2	12	1	1	3	2	7	7	2	2	999	999	1	0	0	0	0	0	0	0	0	0	0	0	0	0	0	0	0	0	0	0	1	0	1	0	0	0	0	0	0	0	0	2	1	0
6397	2	2	13	1	1	3	2	7	7	2	2	999	999	1	1	0	0	0	0	0	1	1	0	0	1	0	0	1	0	0	0	1	0	0	0	1	3	0	0	0	2	0	0	0	2	1	0
6399	2	2	12	1	1	3	2	7	7	2	2	999	999	1	0	0	0	0	0	0	1	1	88	0	1	0	0	0	1	0	0	0	0	0	0	0	2	0	0	0	2	0	0	0	0	0	0
6400	2	2	12	1	1	3	99	99	7	99	2	999	999	1	0	1	0	0	0	0	0	0	0	0	1	0	0	1	0	0	0	0	0	0	0	0	1	0	0	0	2	0	0	0	0	0	0
6403	99	2	99	99	1	99	99	99	7	99	2	999	999	1	1	1	1	1	1	1	1	1	1	1	1	1	0	0	1	0	0	0	0	0	0	0	8	1	1	1	4	0	0	0	0	0	1
6404	99	2	99	99	1	99	99	99	7	99	2	999	999	1	1	0	0	0	0	0	1	1	0	0	1	0	0	1	1	0	0	1	1	0	0	1	3	0	0	0	3	0	0	0	3	1	0
6405	99	2	99	99	1	99	99	99	7	99	2	999	999	1	1	1	1	0	0	0	1	1	0	0	0	1	1	0	1	0	1	0	0	0	88	0	5	1	0	1	4	0	0	0	0	0	1
6407	99	2	99	99	1	99	99	99	7	99	2	999	999	1	1	0	1	0	1	1	0	0	0	0	1	1	1	1	0	1	0	0	0	1	0	0	4	1	0	0	5	1	1	0	1	1	1
6408	2	2	13	1	1	3	99	7	7	2	2	999	999	1	1	1	88	88	88	88	88	0	88	0	1	1	0	0	0	0	0	0	0	0	0	1	2	0	0	0	2	0	0	0	1	1	0
6409	2	2	12	1	1	3	2	7	7	2	2	999	999	1	0	0	0	0	0	0	0	0	0	0	0	0	0	0	0	0	0	0	0	0	0	0	0	0	0	0	0	0	0	0	0	0	0
6411	2	2	15	2	2	6	2	9	9	1	1	66.8	2	1	0	0	0	0	0	0	1	0	0	0	0	0	0	1	1	0	0	0	0	1	1	0	1	0	0	0	2	0	0	0	2	1	0
6412	1	1	15	2	2	3	2	9	9	1	1	66.8	2	1	1	1	0	1	0	1	1	0	1	0	1	1	0	0	1	0	1	0	1	1	0	1	5	1	1	1	4	0	0	0	3	1	1
6413	1	1	14	1	1	3	2	9	9	1	1	66.8	2	1	0	0	0	0	0	0	0	0	0	0	0	0	0	1	1	0	0	0	0	0	0	1	0	0	0	0	2	0	0	0	1	1	0
6414	2	2	14	1	1	3	2	9	9	1	1	66.8	2	1	0	1	1	0	0	0	1	1	1	0	1	1	1	1	1	1	0	0	0	0	1	1	4	1	1	0	6	1	1	0	2	1	1
6415	2	2	15	2	2	3	2	9	9	1	1	66.8	2	1	1	1	1	88	1	1	1	0	1	1	1	1	1	0	1	0	1	0	1	0	1	1	6	1	1	0	6	1	1	0	3	1	1
6416	2	2	15	2	2	3	1	9	9	1	1	66.8	2	1	0	0	0	0	0	0	0	0	0	0	1	0	0	1	1	0	0	0	0	0	0	1	0	0	0	0	3	0	0	0	1	1	0
6417	2	2	14	1	1	3	2	9	9	1	1	66.8	2	1	1	1	0	0	1	0	1	1	1	0	1	0	1	1	1	1	0	1	0	1	1	1	5	1	1	0	5	1	1	0	4	1	1
6418	2	2	15	2	2	3	2	9	9	1	1	66.8	2	1	1	1	0	88	1	0	1	1	1	0	1	0	0	1	1	0	0	1	0	1	1	1	5	1	1	1	3	0	0	0	4	1	1
6420	2	2	16	2	2	99	1	10	10	1	1	66.8	2	1	1	1	88	0	0	0	0	0	0	1	1	1	0	1	0	0	0	0	0	1	0	1	2	0	0	0	4	0	0	0	2	1	0
6421	1	1	14	1	1	99	1	9	9	1	1	66.8	2	1	1	0	0	0	0	0	0	0	0	1	1	0	0	1	1	0	0	1	1	0	0	0	1	0	0	0	4	0	0	0	2	1	0
6422	2	2	14	1	1	3	2	9	9	1	1	66.8	2	1	0	0	0	0	1	1	1	0	0	0	1	0	1	0	0	1	0	1	0	0	0	1	3	0	0	0	3	0	0	0	2	1	0
6423	2	2	15	2	2	3	2	9	9	1	1	66.8	2	1	1	1	1	0	1	1	1	0	1	0	0	1	0	0	0	0	1	0	0	0	0	1	6	1	1	1	2	0	0	0	1	1	1
6424	1	1	16	2	2	2	2	12	12	1	1	66.8	2	1	88	88	88	88	88	88	88	88	88	88	88	88	88	88	88	88	88	88	88	88	88	88	88	88	88	88	88	88	88	88	88	88	88
6425	2	2	14	1	1	99	1	9	9	1	1	66.8	2	1	0	1	1	0	0	1	1	0	0	0	0	0	0	0	1	0	0	0	0	0	0	0	4	1	0	1	1	0	0	0	0	0	1
6429	2	2	14	1	1	3	99	9	9	1	1	66.8	2	1	1	1	0	0	0	0	0	0	0	0	0	0	0	0	0	0	0	0	0	1	0	1	2	0	0	0	0	0	0	0	2	1	0
6430	1	1	14	1	1	99	1	9	9	1	1	66.8	2	1	0	0	0	0	0	0	0	0	0	0	0	0	1	0	0	0	0	0	0	0	0	0	0	0	0	0	1	0	0	0	0	0	0
6432	1	1	15	2	2	99	99	9	9	1	1	66.8	2	1	0	0	0	0	0	1	0	88	1	88	0	0	0	1	88	0	0	88	0	0	0	0	1	0	0	0	1	0	0	0	0	0	0
6433	1	1	14	1	1	2	2	9	9	1	1	66.8	2	1	0	0	0	0	0	0	0	0	0	0	0	0	0	0	0	0	0	0	0	0	0	0	0	0	0	0	0	0	0	0	0	0	0
6436	2	2	14	1	1	4	2	9	9	1	1	66.8	2	1	1	1	0	0	0	1	0	0	0	0	1	1	1	0	0	0	0	0	0	0	0	0	3	0	0	0	3	0	0	0	0	0	0
6437	2	2	15	2	2	3	99	9	9	1	1	66.8	2	1	1	1	0	0	0	0	0	0	0	0	0	1	0	0	0	0	0	0	0	0	0	1	2	0	0	0	1	0	0	0	1	1	0
6438	2	2	14	1	1	3	99	9	9	1	1	66.8	2	1	1	1	0	1	1	1	0	1	1	1	1	1	1	1	0	0	1	1	0	1	0	1	6	1	1	0	6	1	1	0	3	1	1
6439	1	1	14	1	1	2	99	9	9	1	1	66.8	2	1	1	0	0	0	0	0	0	0	0	0	0	0	0	0	0	0	0	0	0	0	0	0	1	0	0	0	0	0	0	0	0	0	0
6440	1	1	16	2	2	3	2	9	9	1	1	66.8	2	1	0	0	0	0	1	0	0	1	0	0	0	0	0	1	1	0	0	1	1	1	1	1	2	0	0	0	2	0	0	0	5	1	0
6441	1	1	14	1	1	3	2	9	9	1	1	66.8	2	1	0	0	0	0	0	0	0	0	0	0	0	0	0	0	0	0	0	0	0	0	0	0	0	0	0	0	0	0	0	0	0	0	0
6442	2	2	17	2	2	4	2	11	11	1	1	66.8	2	1	1	1	1	1	1	1	0	0	0	0	0	0	0	0	0	0	0	1	1	0	0	0	6	1	0	1	0	0	0	0	2	1	1
6443	88	88	14	1	1	4	2	9	9	1	1	66.8	2	1	1	1	1	0	1	1	1	0	0	0	0	0	1	1	1	0	0	0	0	0	0	0	6	1	0	1	3	0	0	0	0	0	1
6444	1	1	14	1	1	3	2	9	9	1	1	66.8	2	1	1	1	0	0	1	1	0	1	0	1	1	1	1	0	1	0	0	0	0	1	1	1	5	1	0	0	5	1	1	0	3	1	1
6445	1	1	15	2	2	3	2	9	9	1	1	66.8	2	1	0	0	0	0	0	0	0	0	0	0	0	0	0	0	0	0	0	0	0	0	0	0	0	0	0	0	0	0	0	0	0	0	0
6446	2	2	14	1	1	99	1	9	9	1	1	66.8	2	1	0	0	0	0	0	0	0	0	0	0	1	0	1	0	1	0	0	0	0	0	0	0	0	0	0	0	3	0	0	0	0	0	0
6447	2	2	14	1	1	99	99	9	9	1	1	66.8	2	1	0	1	1	1	1	0	1	0	1	0	1	0	1	0	0	0	0	0	1	0	0	1	5	1	1	1	2	0	0	0	2	1	1
6448	2	2	15	2	2	3	99	9	9	1	1	66.8	2	1	0	0	1	1	1	1	0	0	0	0	1	1	1	1	1	0	0	1	1	1	0	0	4	1	0	0	5	1	1	0	3	1	1
6449	1	1	14	1	1	3	99	9	9	1	1	66.8	2	1	1	1	1	1	0	1	0	0	0	1	1	0	1	0	1	0	88	1	1	0	0	0	5	1	0	1	4	0	0	0	2	1	1
6450	1	1	14	1	1	3	99	9	9	1	1	66.8	2	1	1	1	0	0	1	0	0	0	0	0	0	1	1	0	0	0	0	0	0	0	0	0	3	0	0	0	2	0	0	0	0	0	0
6451	2	2	14	1	1	3	2	9	9	1	1	66.8	2	1	0	0	0	0	0	1	1	0	0	0	0	0	1	0	1	0	1	1	0	0	0	0	2	0	0	0	3	0	0	0	1	1	0
6452	1	1	14	1	1	99	1	9	9	1	1	66.8	2	1	0	0	0	0	0	88	0	0	0	0	0	1	1	1	1	0	0	0	1	1	1	1	0	0	0	0	4	0	0	0	4	1	0
6462	2	2	14	1	1	3	99	9	9	1	1			1	1	0	0	0	0	0	0	0	0	1	1	1	1	0	0	0	0	0	0	1	0	0	1	0	0	0	4	0	0	0	1	1	0
6472	2	2	13	1	1	3	2	8	8	2	2	93.5	1	1	0	0	0	0	0	0	0	0	0	0	1	1	0	0	1	0	1	1	1	0	0	1	0	0	0	0	4	0	0	0	3	1	0
6474	2	2	14	1	1	99	1	8	8	2	2	93.5	1	1	1	1	1	1	1	1	1	1	0	1	1	1	1	1	1	0	0	1	0	0	0	0	8	1	0	0	6	1	1	0	1	1	1
6475	2	2	13	1	1	3	99	8	8	2	2	93.5	1	1	1	1	1	1	0	0	1	1	1	1	1	0	1	1	1	0	0	1	0	1	0	1	6	1	1	0	5	1	1	0	3	1	1
6476	2	2	13	1	1	3	99	8	8	2	2	93.5	1	1	0	0	0	0	0	0	1	1	0	1	1	1	0	0	0	0	0	0	0	1	0	0	2	0	0	0	3	0	0	0	1	1	0
6478	2	2	13	1	1	3	99	8	8	2	2	93.5	1	1	0	0	0	0	0	0	0	1	0	0	1	0	1	1	1	0	0	0	0	0	0	1	1	0	0	0	4	0	0	0	1	1	0
6479	1	1	14	1	1	3	2	8	8	2	2	93.5	1	1	0	0	0	0	0	0	0	0	0	0	0	0	0	0	0	0	0	0	0	0	0	0	0	0	0	0	0	0	0	0	0	0	0
6480	1	1	12	1	1	3	2	8	8	2	2	93.5	1	1	0	0	0	0	0	0	0	0	0	0	0	0	0	0	0	0	0	0	0	1	0	0	0	0	0	0	0	0	0	0	1	1	0
6486	99	2	99	99	99	99	1	9	9	1	1	66.8	2	1	0	0	0	0	0	0	0	0	0	0	0	0	0	0	0	0	0	0	0	0	0	0	0	0	0	0	0	0	0	0	0	0	0
6487	1	1	99	99	99	99	99	99	99	99	1	66.8	2	1	0	0	0	0	0	0	0	0	0	0	0	0	0	0	0	0	0	0	0	0	0	0	0	0	0	0	0	0	0	0	0	0	0
6489	2	2	99	99	99	99	99	99	99	99	1	66.8	2	1	1	1	0	0	0	0	0	0	0	1	1	1	1	0	0	0	0	0	0	1	0	1	2	0	0	0	4	0	0	0	2	1	0
6494	2	2	14	1	1	3	2	9	9	1	1	66.8	2	1	0	1	0	1	1	1	1	0	1	0	1	1	1	1	1	88	0	0	0	1	0	1	5	1	1	0	5	1	1	0	2	1	1
6495	2	2	99	99	99	3	2	10	10	1	1	66.8	2	1	1	1	0	1	1	1	1	1	1	1	0	1	1	1	1	0	1	0	0	0	0	0	7	1	1	0	6	1	1	0	0	0	1
6496	2	2	14	1	1	3	99	9	9	1	1	66.8	2	1	0	0	1	0	0	1	1	0	0	1	1	0	1	1	0	0	0	0	1	0	0	1	3	0	0	0	4	0	0	0	2	1	0
6497	2	2	16	2	2	3	99	9	9	1	1	66.8	2	1	1	1	0	0	1	0	0	0	0	1	1	1	0	0	0	0	0	0	0	0	0	1	3	0	0	0	3	0	0	0	1	1	0
6498	2	2	16	2	2	3	2	9	9	1	1	66.8	2	1	1	1	0	1	1	1	1	1	0	0	1	1	0	0	1	1	0	0	0	0	1	0	7	1	0	1	4	0	0	0	1	1	1
6499	2	2	14	1	1	2	99	9	9	1	1	66.8	2	1	0	0	0	0	0	0	0	0	0	0	0	0	1	0	0	0	0	88	1	0	0	0	0	0	0	0	1	0	0	0	1	1	0
6500	1	1	14	1	1	6	1	9	9	1	1	66.8	2	1	1	0	1	1	0	0	0	1	1	1	0	1	1	0	1	0	0	1	1	0	1	1	4	1	1	1	4	0	0	0	4	1	1
6501	1	1	15	2	2	3	99	9	9	1	1	66.8	2	1	1	1	1	0	1	1	1	0	1	1	1	1	1	1	1	1	0	88	1	0	1	1	6	1	1	0	7	1	1	0	3	1	1
6502	2	2	15	2	2	3	2	10	10	1	1	66.8	2	1	1	0	0	0	0	0	0	0	0	0	1	0	0	0	0	0	0	0	0	0	0	1	1	0	0	0	1	0	0	0	1	1	0
6503	2	2	16	2	2	3	99	10	10	1	1	66.8	2	1	88	1	88	1	1	1	88	88	0	1	88	1	1	1	1	1	88	1	88	0	1	1	4	1	0	0	6	1	1	0	3	1	1
6512	1	1	12	1	1	3	99	7	7	2	2	999	999	1	0	1	1	0	0	0	0	1	0	0	0	0	0	0	0	0	0	0	0	1	0	1	3	0	0	0	0	0	0	0	2	1	0
6513	1	1	99	99	1	6	2	7	7	2	2	999	999	1	0	0	0	0	0	0	0	0	0	0	0	0	0	0	1	0	0	1	0	0	0	1	0	0	0	0	1	0	0	0	2	1	0
6514	1	1	12	1	1	3	2	7	7	2	2	999	999	1	1	1	1	1	0	1	0	0	1	1	1	1	1	1	1	0	0	0	0	0	0	0	5	1	1	0	6	1	1	0	0	0	1
6517	1	1	13	1	1	3	2	7	7	2	2	999	999	1	0	1	0	0	0	0	0	1	0	0	0	0	0	0	0	0	0	0	0	1	0	1	2	0	0	0	0	0	0	0	2	1	0
6519	1	1	12	1	1	3	2	7	7	2	2	999	999	1	1	1	0	0	1	1	1	1	1	1	1	0	1	1	1	0	0	1	1	0	0	0	6	1	1	0	5	1	1	0	2	1	1
6525	2	2	14	1	1	3	99	9	9	1	1	92.4	1	1	0	0	0	0	1	0	0	0	0	0	1	0	0	1	0	0	0	0	0	0	0	0	1	0	0	0	2	0	0	0	0	0	0
6528	2	2	14	1	1	6	99	9	9	1	1	92.4	1	1	0	1	1	0	1	1	1	1	1	1	1	1	1	0	1	1	1	1	1	1	1	1	6	1	1	0	7	1	1	0	5	1	1
6529	2	2	14	1	1	3	99	9	9	1	1	92.4	1	1	1	0	0	1	1	0	1	1	1	1	1	0	1	1	1	1	0	1	0	1	0	1	5	1	1	0	6	1	1	0	3	1	1
6530	2	2	14	1	1	3	2	9	9	1	1	92.4	1	1	1	0	0	1	1	1	0	0	1	1	1	0	0	1	0	0	0	0	0	1	0	1	4	1	1	1	3	0	0	0	2	1	1
6534	2	2	15	2	2	3	99	9	9	1	1	92.4	1	1	0	0	0	0	0	0	1	1	0	0	1	1	0	1	1	0	0	0	1	0	0	0	2	0	0	0	4	0	0	0	1	1	0
6535	2	2	15	2	2	3	99	9	9	1	1	92.4	1	1	1	1	1	0	1	1	1	1	0	1	1	0	0	0	0	0	0	1	0	0	0	0	7	1	0	1	2	0	0	0	1	1	1
6536	2	2	14	1	1	3	99	9	9	1	1	92.4	1	1	1	1	1	1	1	0	0	0	1	0	1	0	0	0	0	0	0	0	0	1	0	0	5	1	1	1	1	0	0	0	1	1	1
6538	2	2	14	1	1	3	99	9	9	1	1	92.4	1	1	1	1	1	1	1	0	1	1	1	1	1	1	1	0	0	0	0	1	1	0	0	1	7	1	1	1	4	0	0	0	3	1	1
6540	2	2	15	2	2	3	99	9	9	1	1	92.4	1	1	1	1	1	0	1	1	1	1	0	1	1	0	0	1	0	0	0	1	1	1	0	1	7	1	0	1	3	0	0	0	4	1	1
6542	2	2	14	1	1	3	99	9	9	1	1	999	999	1	0	1	0	0	1	0	0	0	0	1	0	1	1	0	0	1	0	0	0	1	0	1	2	0	0	0	4	0	0	0	2	1	0
6543	2	2	16	2	2	3	99	9	9	1	1	999	999	1	0	0	0	0	0	0	0	0	0	1	1	1	1	0	0	0	0	0	0	1	0	0	0	0	0	0	4	0	0	0	1	1	0
6544	2	2	15	2	2	3	99	9	9	1	1	999	999	1	1	0	0	0	1	0	0	0	0	0	1	0	1	0	1	0	0	0	0	1	1	0	2	0	0	0	3	0	0	0	2	1	0
6548	1	1	16	2	2	3	99	9	9	1	1	92.4	1	1	0	1	0	0	0	0	0	1	0	0	0	1	0	0	0	0	0	0	0	0	0	1	2	0	0	0	1	0	0	0	1	1	0
6549	1	1	14	1	1	3	2	9	9	1	1	92.4	1	1	0	1	0	0	0	0	0	0	0	0	0	0	1	0	0	0	0	0	0	1	0	1	1	0	0	0	1	0	0	0	2	1	0
6550	1	1	16	2	2	3	99	9	9	1	1	92.4	1	1	0	0	0	0	0	0	1	0	0	0	1	0	0	0	0	1	0	0	1	1	0	1	1	0	0	0	2	0	0	0	3	1	0
6551	1	1	99	99	99	3	2	9	9	1	1	92.4	1	1	1	1	1	0	1	0	1	1	0	0	0	0	0	0	0	0	0	0	1	1	1	1	6	1	0	1	0	0	0	0	4	1	1
6554	2	2	14	1	1	3	99	9	9	1	1	999	999	1	0	0	0	0	0	1	1	0	0	0	1	0	0	0	1	0	0	1	0	1	0	0	2	0	0	0	2	0	0	0	2	1	0
6556	2	2	15	2	2	3	99	9	9	1	1	999	999	1	0	1	0	0	0	0	0	0	0	0	0	0	0	0	0	0	0	0	0	1	0	1	1	0	0	0	0	0	0	0	2	1	0
6557	2	2	15	2	2	3	2	9	9	1	1	999	999	1	0	1	0	0	1	0	0	0	0	0	0	1	1	1	1	0	0	1	1	1	0	1	2	0	0	0	4	0	0	0	4	1	0
6558	2	2	15	2	2	3	99	9	9	1	1	999	999	1	1	1	1	1	1	1	1	0	1	1	1	1	1	1	0	0	0	1	0	1	1	1	7	1	1	0	5	1	1	0	4	1	1
6559	2	2	15	2	2	3	99	9	9	1	1	999	999	1	1	1	0	1	1	0	0	0	1	1	1	1	1	1	1	0	0	1	0	0	0	1	4	1	1	0	6	1	1	0	2	1	1
6561	99	2	99	99	99	99	99	9	9	1	1	999	999	1	0	0	0	0	0	0	0	0	0	0	0	0	0	0	0	0	0	1	0	0	0	1	0	0	0	0	0	0	0	0	2	1	0
6562	2	2	14	1	1	3	2	9	9	1	1	999	999	1	1	1	0	0	1	0	0	0	0	1	1	1	1	1	1	0	0	1	0	1	88	1	3	0	0	0	6	1	0	1	3	1	1
6563	2	2	15	2	2	3	99	9	9	1	1	999	999	1	1	1	0	0	1	0	0	0	0	1	1	1	1	1	1	0	0	1	0	1	0	1	3	0	0	0	6	1	0	1	3	1	1
6565	2	2	15	2	2	3	99	9	9	1	1	999	999	1	0	0	0	0	0	0	0	0	0	1	0	0	1	0	0	0	0	0	0	1	0	0	0	0	0	0	2	0	0	0	1	1	0
6567	2	2	15	2	2	3	2	9	9	1	1	999	999	1	0	1	0	0	1	0	1	0	0	1	1	0	88	1	0	0	0	0	0	0	0	1	3	0	0	0	3	0	0	0	1	1	0
6568	2	2	14	1	1	6	1	9	9	1	1	999	999	1	0	1	1	0	1	1	1	1	0	1	1	88	1	1	1	0	0	0	88	1	0	0	6	1	0	0	5	1	1	0	1	1	1
6570	2	2	14	1	1	3	2	9	9	1	1	999	999	1	1	1	0	0	1	1	1	0	0	0	0	0	0	0	1	0	0	0	0	1	0	0	5	1	0	1	1	0	0	0	1	1	1
6571	2	2	15	2	2	3	99	9	9	1	1	999	999	1	1	1	1	0	1	0	1	0	1	1	0	1	1	1	1	1	0	0	0	1	0	0	5	1	1	0	6	1	1	0	1	1	1
6573	2	2	17	2	2	3	99	9	9	1	1	999	999	1	0	1	0	0	0	0	0	0	0	1	0	1	1	0	0	0	1	0	0	0	0	1	1	0	0	0	4	0	0	0	1	1	0
6575	2	2	14	1	1	3	2	9	9	1	1	999	999	1	1	1	1	0	1	1	0	0	1	0	1	0	1	0	0	0	0	0	0	0	0	0	5	1	1	1	2	0	0	0	0	0	1
6577	2	2	14	1	1	3	2	9	9	1	1	999	999	1	0	0	0	0	0	0	88	1	0	0	1	1	1	0	0	0	0	0	0	0	0	0	1	0	0	0	3	0	0	0	0	0	0
6578	2	2	99	99	99	3	99	9	9	1	1	999	999	1	0	1	0	0	0	0	0	0	0	1	1	1	0	0	1	0	0	1	0	1	0	1	1	0	0	0	4	0	0	0	3	1	0
6581	1	1	15	2	2	3	99	9	9	1	1	999	999	1	1	1	1	0	1	1	1	1	1	1	1	1	0	0	1	1	0	1	0	1	1	1	7	1	1	0	5	1	1	0	4	1	1
6583	1	1	15	2	2	3	99	9	9	1	1	999	999	1	0	1	1	0	1	1	1	1	0	1	1	0	1	1	1	0	0	0	0	0	1	1	6	1	0	0	5	1	1	0	2	1	1
6584	1	1	15	2	2	3	2	9	9	1	1	999	999	1	0	1	0	0	1	0	0	0	0	0	1	0	0	0	1	0	0	0	0	1	1	1	2	0	0	0	2	0	0	0	3	1	0
6585	1	1	14	1	1	3	99	9	9	1	1	999	999	1	0	0	0	0	0	0	0	0	0	1	0	1	0	0	1	0	0	0	0	1	0	1	0	0	0	0	3	0	0	0	2	1	0
6586	1	1	15	2	2	3	99	9	9	1	1	999	999	1	0	0	0	0	1	0	0	0	0	0	0	0	0	0	0	0	0	0	0	1	0	1	1	0	0	0	0	0	0	0	2	1	0
6587	1	1	16	2	2	3	2	9	9	1	1	999	999	1	1	0	0	0	1	0	0	0	0	0	0	0	0	1	0	0	0	1	0	0	0	1	2	0	0	0	1	0	0	0	2	1	0
6588	1	1	16	2	2	3	99	9	9	1	1	999	999	1	0	0	1	0	0	1	0	0	0	0	1	1	0	1	0	0	0	1	1	1	1	1	2	0	0	0	3	0	0	0	5	1	0
6589	1	1	99	99	99	99	99	9	9	1	1	999	999	1	0	1	1	0	0	0	0	0	0	0	0	0	1	1	1	0	0	0	0	1	0	1	2	0	0	0	3	0	0	0	2	1	0
6592	1	1	15	2	2	3	99	9	9	1	1	999	999	1	0	1	0	0	0	0	0	0	0	1	1	0	1	1	0	0	0	0	0	0	0	0	1	0	0	0	4	0	0	0	0	0	0
6594	1	1	14	1	1	3	99	9	9	1	1	999	999	1	0	1	1	1	1	1	1	1	0	1	1	0	1	1	0	0	1	0	0	0	0	0	7	1	0	0	5	1	1	0	0	0	1
6595	1	1	15	2	2	3	2	9	9	1	1	999	999	1	1	1	0	0	0	0	0	0	0	0	0	1	1	0	0	0	0	1	0	0	0	0	2	0	0	0	2	0	0	0	1	1	0
6596	2	2	14	1	1	3	99	9	9	1	1	999	999	1	0	0	0	0	1	0	1	0	0	0	0	0	0	0	0	0	0	0	0	1	0	0	2	0	0	0	0	0	0	0	1	1	0
6597	2	2	14	1	1	3	99	9	9	1	1	999	999	1	0	0	0	1	1	0	1	1	1	1	1	0	0	1	1	88	0	0	0	0	1	1	4	1	1	1	4	0	0	0	2	1	1
6598	2	2	14	1	1	3	99	9	9	1	1	999	999	1	1	1	1	0	88	0	1	1	0	1	1	1	1	1	0	0	0	0	0	1	0	1	5	1	0	0	5	1	1	0	2	1	1
6599	1	1	99	99	99	99	99	9	9	1	1	999	999	1	1	0	0	0	0	0	0	0	0	0	0	0	0	0	0	0	0	0	0	88	0	1	1	0	0	0	0	0	0	0	1	1	0
6601	1	1	16	2	2	3	2	9	9	1	1	999	999	1	1	1	1	0	0	0	0	0	0	1	1	1	0	0	0	0	0	0	1	1	1	1	3	0	0	0	3	0	0	0	4	1	0
6602	1	1	14	1	1	3	2	9	9	1	1	999	999	1	1	1	1	0	0	1	1	1	1	1	1	1	0	1	0	0	1	1	0	1	0	0	6	1	1	0	5	1	1	0	2	1	1
6604	1	1	15	2	2	3	99	9	9	1	1	999	999	1	1	1	0	1	1	0	0	0	0	0	0	0	0	0	0	0	0	0	0	1	0	1	4	1	0	1	0	0	0	0	2	1	1
6606	1	1	14	1	1	3	2	9	9	1	1	999	999	1	0	0	0	0	0	0	0	0	0	0	0	0	1	0	0	0	0	0	0	0	0	0	0	0	0	0	1	0	0	0	0	0	0
6607	1	1	15	2	2	3	2	9	9	1	1	999	999	1	1	1	0	0	0	0	1	1	0	0	1	0	0	0	1	0	0	0	1	1	0	1	4	1	0	1	2	0	0	0	3	1	1
6608	1	1	15	2	2	3	99	9	9	1	1	999	999	1	0	0	0	0	0	0	0	0	0	1	1	0	0	0	0	0	0	1	0	0	0	1	0	0	0	0	2	0	0	0	2	1	0
6609	1	1	14	1	1	3	99	9	9	1	1	999	999	1	1	1	1	0	1	0	1	1	0	0	1	0	0	0	1	0	0	0	0	1	0	1	6	1	0	1	2	0	0	0	2	1	1
6610	1	1	99	99	99	3	2	9	9	1	1	999	999	1	1	1	0	0	0	0	1	1	0	0	1	0	1	1	1	0	0	0	0	0	0	1	4	1	0	1	4	0	0	0	1	1	1
6611	1	1	16	2	2	3	2	9	9	1	1	999	999	1	1	1	1	0	1	1	1	1	1	1	1	1	0	0	1	1	0	1	0	1	0	1	7	1	1	0	5	1	1	0	3	1	1
6612	1	1	14	1	1	3	99	9	9	1	1	999	999	1	0	1	88	1	0	1	1	1	0	1	1	0	0	1	0	1	1	0	0	1	0	1	5	1	0	0	5	1	1	0	2	1	1
6613	1	1	15	2	2	3	2	9	9	1	1	999	999	1	0	1	0	1	1	1	1	1	0	1	1	1	1	1	1	0	1	1	1	1	1	0	6	1	0	0	7	1	1	0	4	1	1
6614	1	1	15	2	2	3	99	9	9	1	1	999	999	1	0	0	0	0	0	0	0	0	0	0	0	0	1	0	1	0	0	0	0	0	0	1	0	0	0	0	2	0	0	0	1	1	0
6615	1	1	14	1	1	3	99	9	9	1	1	999	999	1	1	1	1	1	1	0	1	0	1	1	0	1	1	1	1	0	0	0	0	0	0	0	6	1	1	0	5	1	1	0	0	0	1
6616	1	1	14	1	1	3	2	9	9	1	1	999	999	1	0	0	0	0	1	0	1	0	0	1	0	1	0	0	0	0	0	0	1	0	0	1	2	0	0	0	2	0	0	0	2	1	0
6617	1	1	16	2	2	3	99	9	9	1	1	999	999	1	0	0	0	0	0	0	0	0	0	0	0	0	0	0	1	0	0	0	0	1	1	0	0	0	0	0	1	0	0	0	2	1	0
6618	1	1	15	2	2	3	2	9	9	1	1	999	999	1	1	0	1	0	0	0	0	0	0	0	0	1	0	0	0	0	0	0	0	1	0	1	2	0	0	0	1	0	0	0	2	1	0
6619	1	1	16	2	2	3	99	9	9	1	1	999	999	1	0	1	0	0	1	1	1	1	1	1	1	1	0	0	1	0	0	0	0	1	0	1	5	1	1	1	4	0	0	0	2	1	1
6620	1	1	15	2	2	3	2	9	9	1	1	999	999	1	1	1	1	1	1	1	0	1	1	1	1	1	0	0	1	0	1	1	0	0	0	0	7	1	1	0	5	1	1	0	1	1	1
6622	1	1	14	1	1	3	1	9	9	1	1	999	999	1	0	0	0	0	0	0	0	0	0	0	0	0	0	0	0	0	0	0	0	0	0	0	0	0	0	0	0	0	0	0	0	0	0
6623	1	1	14	1	1	3	2	9	9	1	1	999	999	1	1	0	0	0	0	1	1	0	0	1	0	1	0	0	1	0	0	0	0	1	0	1	3	0	0	0	3	0	0	0	2	1	0
6624	1	1	15	2	2	3	99	9	9	1	1	999	999	1	1	1	1	1	1	1	1	1	1	1	1	0	1	0	1	1	1	0	1	1	1	0	8	1	1	0	6	1	1	0	3	1	1
6625	1	1	14	1	1	3	99	9	9	1	1	999	999	1	0	0	0	0	1	1	1	0	0	0	1	0	1	0	0	0	0	0	0	1	0	0	3	0	0	0	2	0	0	0	1	1	0
6626	2	2	15	2	2	3	2	9	9	1	1	999	999	1	1	0	0	1	1	0	0	0	0	0	0	0	0	0	0	0	0	1	0	0	0	1	3	0	0	0	0	0	0	0	2	1	0
6627	1	1	16	2	2	6	99	9	9	1	1	999	999	1	1	1	0	1	0	0	0	1	0	0	1	1	0	0	1	0	0	0	0	88	88	1	4	1	0	1	3	0	0	0	1	1	1
6628	1	1	15	2	2	3	2	9	9	1	1	999	999	1	0	0	0	0	0	0	0	0	0	0	0	0	0	0	0	0	0	1	0	0	0	0	0	0	0	0	0	0	0	0	1	1	0
6629	1	1	99	99	99	99	99	9	9	1	1	999	999	1	0	1	0	1	1	0	0	1	1	1	0	0	1	0	1	0	0	1	0	0	0	0	4	1	1	1	3	0	0	0	1	1	1
6630	1	1	15	2	2	3	99	9	9	1	1	999	999	1	1	1	1	1	1	1	1	1	1	1	1	0	1	1	1	1	1	1	1	1	0	0	8	1	1	0	7	1	1	0	3	1	1
6631	1	1	14	1	1	3	2	9	9	1	1	999	999	1	0	0	0	0	0	0	0	0	0	0	1	0	1	0	0	0	0	1	1	0	1	1	0	0	0	0	2	0	0	0	4	1	0
6633	1	1	16	2	2	3	99	9	9	1	1	999	999	1	0	0	0	0	1	0	0	0	0	0	0	0	0	0	0	0	0	1	1	1	1	0	1	0	0	0	0	0	0	0	4	1	0
6634	1	1	15	2	2	3	2	9	9	1	1	999	999	1	0	0	0	1	1	1	1	1	1	1	1	0	1	1	1	0	0	1	0	1	1	0	5	1	1	0	5	1	1	0	3	1	1
6637	1	1	13	1	1	3	99	8	8	2	2	93.5	1	1	0	0	0	0	0	0	0	0	0	0	1	0	0	1	1	0	0	0	0	1	1	1	0	0	0	0	3	0	0	0	3	1	0
6638	1	1	13	1	1	3	99	8	8	2	2	93.5	1	1	0	1	0	0	1	0	1	1	0	0	0	0	0	0	0	0	0	0	0	1	0	0	4	1	0	1	0	0	0	0	1	1	1
6640	2	2	14	1	1	3	2	9	9	1	1	999	999	1	0	0	0	0	0	0	88	0	0	1	0	1	1	1	1	0	0	1	0	0	0	1	0	0	0	0	5	1	0	1	2	1	1
6642	2	2	14	1	1	3	99	8	8	2	2	93.5	1	1	1	1	0	1	1	0	0	1	1	1	1	1	0	0	1	0	0	0	0	0	0	1	5	1	1	1	4	0	0	0	1	1	1
6643	2	2	14	1	1	3	2	9	9	1	1	999	999	1	1	1	0	1	1	0	0	0	1	0	1	1	1	0	1	0	0	1	0	0	0	1	4	1	1	1	4	0	0	0	2	1	1
6645	2	2	14	1	1	3	2	9	9	1	1	999	999	1	0	0	0	0	1	1	1	1	88	1	1	0	1	1	1	0	1	1	0	0	0	1	4	1	0	0	6	1	1	0	2	1	1
6646	2	2	14	1	1	3	2	8	8	2	2	93.5	1	1	0	0	1	0	0	1	1	1	0	88	0	0	0	0	0	0	0	0	88	0	1	1	4	1	0	1	0	0	0	0	2	1	1
6647	2	2	15	2	2	99	2	9	9	1	1	999	999	1	0	0	0	0	1	0	1	0	0	0	1	0	0	0	1	0	0	0	0	0	0	1	2	0	0	0	2	0	0	0	1	1	0
6648	2	2	14	1	1	3	2	9	9	1	1	999	999	1	1	1	1	1	1	0	1	1	1	1	1	1	1	1	0	0	1	1	0	1	1	1	7	1	1	0	6	1	1	0	4	1	1
6649	2	2	13	1	1	3	99	8	8	2	2	93.5	1	1	0	0	0	0	0	0	0	0	0	0	0	0	1	0	0	0	0	0	1	1	0	1	0	0	0	0	1	0	0	0	3	1	0
6650	1	1	13	1	1	3	99	8	8	2	2	93.5	1	1	0	0	0	0	0	0	0	0	0	0	1	0	0	1	0	0	0	1	0	0	0	1	0	0	0	0	2	0	0	0	2	1	0
6652	2	2	15	2	2	3	2	9	9	1	1	999	999	1	0	0	0	0	0	0	0	0	0	0	0	0	0	0	0	0	0	1	0	0	0	0	0	0	0	0	0	0	0	0	1	1	0
6656	1	1	14	1	1	3	99	8	8	2	2	93.5	1	1	0	0	0	0	0	0	0	0	0	0	0	0	0	0	0	0	0	0	0	0	1	0	0	0	0	0	0	0	0	0	1	1	0
6657	2	2	16	2	2	4	1	9	9	1	1	999	999	1	0	1	0	1	1	0	1	0	0	1	0	1	0	1	0	0	0	1	0	0	0	1	4	1	0	1	3	0	0	0	2	1	1
6658	2	2	14	1	1	3	2	9	9	1	1	999	999	1	1	1	0	0	1	0	1	0	1	0	0	0	1	0	1	0	0	0	0	1	1	1	4	1	1	1	2	0	0	0	3	1	1
6662	2	2	14	1	1	6	99	9	9	1	1	999	999	1	0	1	0	1	1	1	0	1	0	1	1	1	0	0	1	0	0	1	0	0	0	1	5	1	0	1	4	0	0	0	2	1	1
6663	2	2	15	2	2	3	2	9	9	1	1	999	999	1	1	1	1	88	88	88	88	88	88	1	1	88	88	0	1	0	88	1	1	1	0	1	3	0	0	0	3	0	0	0	4	1	0
6664	2	2	16	2	2	3	2	9	9	1	1	999	999	1	1	1	0	0	1	1	0	0	0	1	0	1	1	1	1	0	0	0	0	88	1	1	4	1	0	0	5	1	1	0	2	1	1
6667	2	2	99	99	99	99	99	9	9	1	1	999	999	1	1	1	1	0	1	0	1	0	1	1	1	1	0	1	1	0	0	0	0	1	0	1	5	1	1	0	5	1	1	0	2	1	1
6668	2	2	14	1	1	3	2	9	9	1	1	999	999	1	0	1	0	1	1	0	1	1	1	0	1	1	0	1	1	1	0	1	0	1	0	1	5	1	1	0	5	1	1	0	3	1	1
6669	1	1	14	1	1	3	2	9	9	1	1	66.8	2	1	0	0	0	0	0	0	0	1	0	0	0	0	0	0	1	0	0	0	0	0	0	0	1	0	0	0	1	0	0	0	0	0	0
6670	1	1	14	1	1	3	2	9	9	1	1	66.8	2	1	0	0	0	0	0	0	0	0	0	0	0	0	0	0	1	0	0	0	0	0	0	0	0	0	0	0	1	0	0	0	0	0	0
6673	1	1	13	1	1	3	99	8	8	2	2	76.7	2	1	1	1	0	0	1	1	0	0	1	0	0	1	1	1	1	0	0	0	0	0	0	0	4	1	1	1	4	0	0	0	0	0	1
6675	1	1	12	1	1	3	2	7	7	2	2	76.7	2	1	0	0	0	0	0	1	0	1	0	0	0	0	0	1	0	0	0	0	0	0	0	0	2	0	0	0	1	0	0	0	0	0	0
6678	1	1	11	1	1	3	2	6	6	2	2	76.7	2	1	1	1	1	0	0	0	1	1	0	1	1	1	0	1	0	0	0	88	1	1	0	1	5	1	0	1	4	0	0	0	3	1	1
6680	1	1	12	1	1	3	2	7	7	2	2	76.7	2	1	0	1	0	0	0	0	0	0	0	0	1	1	0	1	1	0	0	0	0	0	0	0	1	0	0	0	4	0	0	0	0	0	0
6681	1	1	12	1	1	2	99	7	7	2	2	76.7	2	1	0	0	0	0	0	0	0	0	0	0	0	0	0	0	0	0	0	0	0	0	0	0	0	0	0	0	0	0	0	0	0	0	0
6682	1	1	13	1	1	3	2	8	8	2	2	76.7	2	1	0	0	0	0	0	0	0	0	0	0	1	0	0	0	0	0	0	0	0	0	0	1	0	0	0	0	1	0	0	0	1	1	0
6684	2	2	13	1	1	3	99	8	8	2	2	96.2	1	1	1	1	0	1	1	0	1	1	1	1	1	1	1	0	1	0	88	1	0	1	0	1	6	1	1	0	5	1	1	0	3	1	1
6719	1	1	11	1	1	3	2	6	6	2	2	76.7	2	1	1	1	0	0	1	0	1	1	0	0	1	1	0	0	1	0	0	88	0	0	1	1	5	1	0	1	3	0	0	0	2	1	1
6720	1	1	11	1	1	3	2	6	6	2	2	76.7	2	1	1	1	1	0	0	0	0	0	0	0	0	0	0	0	0	0	0	0	0	0	0	0	3	0	0	0	0	0	0	0	0	0	0
6722	1	1	11	1	1	3	2	6	6	2	2	76.7	2	1	1	1	0	0	1	0	1	1	0	0	1	1	0	0	0	0	0	88	0	0	0	1	5	1	0	1	2	0	0	0	1	1	1
6724	1	1	11	1	1	1	99	6	6	2	2	76.7	2	1	1	1	1	0	0	0	0	0	0	1	0	0	0	0	0	0	0	0	0	0	0	0	3	0	0	0	1	0	0	0	0	0	0
6726	1	1	99	99	1	3	99	6	6	2	2	76.7	2	1	1	0	0	0	1	0	0	0	0	0	0	0	0	0	0	0	0	0	0	0	0	0	2	0	0	0	0	0	0	0	0	0	0
6727	1	1	11	1	1	3	2	6	6	2	2	76.7	2	1	1	0	0	0	0	0	0	0	0	0	0	0	0	0	0	0	0	0	0	0	0	0	1	0	0	0	0	0	0	0	0	0	0
6742	1	1	14	1	1	3	2	8	8	2	2	88.5	2	1	0	1	0	0	0	0	0	0	0	1	1	0	0	0	0	0	0	0	0	0	0	0	1	0	0	0	2	0	0	0	0	0	0
6743	1	1	13	1	1	3	99	8	8	2	2	88.5	2	1	0	0	0	0	1	0	1	1	0	1	1	1	1	0	0	0	0	0	0	1	1	1	3	0	0	0	4	0	0	0	3	1	0
6745	1	1	13	1	1	3	99	8	8	2	2	88.5	2	1	1	1	1	0	1	1	1	1	1	1	0	1	1	0	1	0	0	0	0	1	0	1	7	1	1	1	4	0	0	0	2	1	1
6748	1	1	14	1	1	3	2	8	8	2	2	88.5	2	1	0	0	0	0	0	0	0	0	0	1	0	0	0	0	0	0	0	0	0	1	0	0	0	0	0	0	1	0	0	0	1	1	0
6749	1	1	99	99	99	99	99	8	8	2	2	88.5	2	1	0	1	0	0	1	1	0	0	1	0	0	0	0	0	0	0	0	0	0	1	1	0	3	0	0	0	0	0	0	0	2	1	0
6751	1	1	13	1	1	3	99	8	8	2	2	88.5	2	1	0	0	0	1	1	1	1	0	1	1	1	1	0	1	0	0	0	0	0	1	0	1	4	1	1	1	4	0	0	0	2	1	1
6752	1	1	14	1	1	3	99	8	8	2	2	88.5	2	1	0	0	0	1	1	0	1	1	0	0	0	0	0	1	0	1	0	1	1	1	1	1	4	1	0	1	2	0	0	0	5	1	1
6755	1	1	11	1	1	3	99	6	6	2	2	76.7	2	1	1	1	1	1	0	0	1	0	1	0	1	1	1	0	1	88	0	1	0	88	88	88	5	1	1	1	4	0	0	0	1	1	1
6756	1	1	11	1	1	3	99	99	6	99	2	76.7	2	1	1	1	1	0	0	0	1	0	1	0	1	0	0	1	0	0	0	88	0	0	0	0	4	1	1	1	2	0	0	0	0	0	1
6757	1	1	11	1	1	6	1	6	6	2	2	76.7	2	1	1	0	1	0	0	1	0	1	1	0	0	0	0	0	1	0	0	0	0	1	0	0	4	1	1	1	1	0	0	0	1	1	1
6758	1	1	11	1	1	3	99	6	6	2	2	76.7	2	1	1	1	0	0	0	0	0	0	0	0	0	0	0	0	1	0	0	0	0	0	0	0	2	0	0	0	1	0	0	0	0	0	0
6759	1	1	11	1	1	3	99	6	6	2	2	76.7	2	1	0	0	0	0	0	0	0	0	0	0	0	0	0	1	0	0	0	0	0	0	0	0	0	0	0	0	1	0	0	0	0	0	0
6760	1	1	13	1	1	3	99	8	8	2	2	88.5	2	1	0	0	0	0	1	1	1	1	1	1	0	0	1	0	0	0	0	0	0	0	0	88	4	1	1	1	2	0	0	0	0	0	1
6761	1	1	14	1	1	3	99	8	8	2	2	88.5	2	1	1	1	1	1	1	1	1	0	0	1	1	0	1	1	1	0	0	0	0	0	0	1	7	1	0	0	5	1	1	0	1	1	1
6762	1	1	13	1	1	6	1	8	8	2	2	88.5	2	1	1	1	1	1	0	1	1	0	1	0	0	1	1	1	0	0	0	0	0	0	0	0	6	1	1	1	3	0	0	0	0	0	1
6763	1	1	15	2	2	3	2	8	8	2	2	88.5	2	1	0	0	0	1	1	0	0	0	0	0	1	1	1	0	1	0	0	1	0	1	1	0	2	0	0	0	4	0	0	0	3	1	0
6765	1	1	13	1	1	99	1	8	8	2	2	88.5	2	1	0	0	0	0	1	0	0	0	0	0	0	0	1	0	0	0	88	0	0	0	0	1	1	0	0	0	1	0	0	0	1	1	0
6766	2	2	14	1	1	3	2	8	8	2	2	88.5	2	1	1	1	1	0	0	0	0	0	0	0	0	0	0	0	0	0	0	1	0	0	0	1	3	0	0	0	0	0	0	0	2	1	0
6767	2	2	14	1	1	3	2	8	8	2	2	88.5	2	1	1	1	0	1	1	0	1	1	1	1	0	1	1	1	1	0	0	1	0	1	1	1	6	1	1	0	5	1	1	0	4	1	1
6768	2	2	13	1	1	3	99	8	8	2	2	88.5	2	1	1	1	0	0	0	0	0	0	0	1	0	1	0	0	0	0	0	0	0	0	0	0	2	0	0	0	2	0	0	0	0	0	0
6770	2	2	13	1	1	6	1	8	8	2	2	88.5	2	1	1	1	1	0	0	0	0	0	0	1	0	1	1	0	0	1	0	1	0	1	1	1	3	0	0	0	4	0	0	0	4	1	0
6771	2	2	15	2	2	99	1	8	8	2	2	88.5	2	1	1	1	0	0	1	0	1	1	1	88	1	0	1	1	1	0	0	0	0	0	0	0	5	1	1	1	4	0	0	0	0	0	1
6772	2	2	14	1	1	3	2	8	8	2	2	88.5	2	1	1	0	1	1	1	1	1	0	1	0	1	1	1	0	1	0	1	1	0	1	0	1	6	1	1	0	5	1	1	0	3	1	1
6773	2	2	13	1	1	3	99	8	8	2	2	88.5	2	1	1	1	0	1	0	1	1	1	0	1	1	1	1	1	0	0	0	0	0	0	0	0	6	1	0	0	5	1	1	0	0	0	1
6774	2	2	13	1	1	3	99	8	8	2	2	88.5	2	1	1	0	0	0	0	0	0	0	0	0	1	0	1	0	0	0	0	0	0	1	0	1	1	0	0	0	2	0	0	0	2	1	0
6775	2	2	13	1	1	3	2	8	8	2	2	88.5	2	1	1	1	1	1	1	1	0	0	1	1	1	1	0	0	0	0	0	1	0	1	1	1	6	1	1	1	3	0	0	0	4	1	1
6776	2	2	13	1	1	4	1	8	8	2	2	88.5	2	1	0	0	0	0	0	0	0	0	0	0	0	1	1	0	0	0	0	0	0	0	0	0	0	0	0	0	2	0	0	0	0	0	0
6777	2	2	13	1	1	3	99	8	8	2	2	88.5	2	1	0	0	0	0	0	0	0	0	0	1	0	0	0	0	0	0	0	0	0	1	1	1	0	0	0	0	1	0	0	0	3	1	0
6778	2	2	13	1	1	3	99	8	8	2	2	88.5	2	1	0	0	0	0	0	0	0	0	0	0	0	0	0	0	0	0	0	0	0	1	1	1	0	0	0	0	0	0	0	0	3	1	0
6780	1	1	13	1	1	3	99	8	8	2	2	94.6	1	1	0	1	0	0	1	1	0	0	0	0	0	0	1	0	0	0	0	0	1	1	1	1	3	0	0	0	1	0	0	0	4	1	0
6782	2	2	14	1	1	3	2	8	8	2	2	94.6	1	1	1	0	0	0	1	0	0	0	0	0	0	0	0	1	0	0	0	0	0	0	0	1	2	0	0	0	1	0	0	0	1	1	0
6784	2	2	12	1	1	4	1	7	7	2	2	94.6	1	1	1	1	0	0	0	0	0	0	0	0	0	0	0	0	0	0	0	1	0	0	0	0	2	0	0	0	0	0	0	0	1	1	0
6785	2	2	12	1	1	3	99	7	7	2	2	94.6	1	1	1	0	0	0	1	0	1	1	0	0	0	0	0	1	1	0	0	0	0	0	0	0	4	1	0	1	2	0	0	0	0	0	1
6786	2	2	13	1	1	3	2	7	7	2	2	94.6	1	1	1	1	0	1	1	1	0	0	1	1	1	1	1	1	0	88	0	0	0	0	0	1	5	1	1	0	5	1	1	0	1	1	1
6788	2	2	12	1	1	4	1	7	7	2	2	94.6	1	1	0	0	1	1	1	1	1	0	1	1	1	1	0	1	1	0	1	1	1	0	0	0	5	1	1	0	6	1	1	0	2	1	1
6789	2	2	13	1	1	3	2	8	8	2	2	88.5	2	1	1	0	1	0	1	0	0	1	1	0	0	0	0	0	1	0	0	0	0	1	0	0	4	1	1	1	1	0	0	0	1	1	1
6790	2	2	14	1	1	3	99	99	8	99	2	88.5	2	1	0	1	1	1	1	1	1	1	0	1	1	1	1	1	1	0	1	1	0	1	1	1	7	1	0	0	7	1	1	0	4	1	1
6792	1	1	99	99	99	3	99	99	99	99	99	999	999	1	0	0	0	1	0	0	0	0	0	0	1	0	0	1	1	0	0	0	0	0	0	0	1	0	0	0	3	0	0	0	0	0	0
6798	1	1	99	99	99	3	99	9	9	1	1	999	999	1	1	0	1	1	1	0	1	1	0	1	1	0	1	1	1	0	0	0	0	1	0	1	6	1	0	0	5	1	1	0	2	1	1
6799	2	2	16	2	2	3	2	8	8	2	2	999	999	1	1	0	1	0	0	1	0	0	0	0	0	1	0	1	1	0	0	1	0	0	0	1	3	0	0	0	3	0	0	0	2	1	0
6801	2	2	18	2	2	4	2	9	9	1	1	999	999	1	1	1	1	1	0	0	0	0	0	0	0	0	1	1	1	0	0	0	1	0	0	0	4	1	0	1	3	0	0	0	1	1	1
6802	1	1	15	2	2	4	99	9	9	1	1	999	999	1	1	1	0	1	0	1	0	1	0	1	0	1	1	1	1	0	1	1	0	0	0	1	5	1	0	0	6	1	1	0	2	1	1
6818	99	2	99	99	99	99	99	99	8	99	2	91.5	1	1	1	1	0	0	0	1	1	1	1	1	1	0	0	0	0	0	0	0	0	1	0	0	5	1	1	1	2	0	0	0	1	1	1
6827	1	1	14	1	1	3	1	7	7	2	2	90.1	1	1	0	0	0	0	0	0	0	0	0	0	0	0	0	0	0	0	0	0	0	1	0	1	0	0	0	0	0	0	0	0	2	1	0
6828	1	1	14	1	1	99	1	7	7	2	2	90.1	1	1	0	0	0	0	0	0	0	0	0	0	0	0	0	0	0	0	0	0	0	0	0	0	0	0	0	0	0	0	0	0	0	0	0
6830	1	1	99	99	99	99	99	8	8	2	2	90.1	1	1	0	1	0	0	1	0	0	0	0	1	1	0	0	0	0	0	0	0	0	1	0	1	2	0	0	0	2	0	0	0	2	1	0
6831	1	1	99	99	99	99	99	8	8	2	2	90.1	1	1	0	0	0	0	0	0	0	0	0	0	0	0	0	0	0	0	0	0	0	1	1	0	0	0	0	0	0	0	0	0	2	1	0
6833	1	1	99	99	99	99	99	8	8	2	2	90.1	1	1	0	0	0	0	1	1	0	0	0	0	1	1	1	1	1	1	0	0	1	1	1	0	2	0	0	0	6	1	0	1	3	1	1
6834	1	1	14	1	1	99	99	8	8	2	2	90.1	1	1	0	0	0	0	0	0	0	0	0	0	0	0	1	0	1	0	0	0	0	1	0	0	0	0	0	0	2	0	0	0	1	1	0
6835	1	1	13	1	1	99	99	8	8	2	2	90.1	1	1	0	0	0	0	0	0	0	0	0	0	0	0	0	0	0	0	0	0	0	0	0	1	0	0	0	0	0	0	0	0	1	1	0
6836	1	1	14	1	1	99	99	8	8	2	2	90.1	1	1	1	1	1	0	1	0	1	0	0	0	1	0	0	0	0	0	0	1	0	1	0	88	5	1	0	1	1	0	0	0	2	1	1
6838	1	1	13	1	1	99	99	8	8	2	2	90.1	1	1	0	0	0	0	0	0	0	0	0	0	0	0	0	0	0	0	0	0	0	0	0	0	0	0	0	0	0	0	0	0	0	0	0
6839	1	1	15	2	2	99	99	8	8	2	2	90.1	1	1	1	0	0	0	1	0	0	1	0	0	0	0	0	0	0	0	0	1	0	1	1	1	3	0	0	0	0	0	0	0	4	1	0
6840	1	1	13	1	1	99	99	8	8	2	2	90.1	1	1	0	0	0	0	0	0	1	0	0	0	0	0	0	0	0	0	0	0	0	1	0	1	1	0	0	0	0	0	0	0	2	1	0
6841	1	1	14	1	1	99	99	8	8	2	2	90.1	1	1	1	1	1	0	0	0	0	0	0	1	1	0	0	0	0	0	0	0	0	1	0	0	3	0	0	0	2	0	0	0	1	1	0
6844	99	1	12	1	1	99	1	7	7	2	2	90.1	1	1	0	0	88	0	0	0	0	0	0	0	0	0	0	0	1	0	0	0	0	0	0	0	0	0	0	0	1	0	0	0	0	0	0
6845	1	1	12	1	1	3	2	7	7	2	2	90.1	1	1	1	1	1	0	1	1	1	0	1	0	1	1	1	1	1	0	1	1	0	0	0	1	6	1	1	0	6	1	1	0	2	1	1
6847	1	1	12	1	1	3	99	7	7	2	2	90.1	1	1	0	0	0	0	0	1	0	0	0	0	0	0	0	0	0	0	0	0	0	0	0	0	1	0	0	0	0	0	0	0	0	0	0
6848	1	1	12	1	1	3	99	7	7	2	2	90.1	1	1	0	1	0	0	0	1	0	0	0	1	1	1	1	1	0	88	1	1	0	1	0	1	2	0	0	0	6	1	0	1	3	1	1
6849	1	1	13	1	1	3	99	7	7	2	2	90.1	1	1	0	1	0	0	1	0	0	0	0	1	0	1	1	0	0	0	88	0	0	0	0	1	2	0	0	0	3	0	0	0	1	1	0
6850	1	1	12	1	1	3	2	7	7	2	2	90.1	1	1	0	1	0	0	1	1	1	1	1	1	1	0	1	1	1	1	1	0	0	1	1	0	5	1	1	0	7	1	1	0	2	1	1
6851	1	1	14	1	1	3	2	8	8	2	2	90.1	1	1	1	1	0	0	0	0	0	0	0	1	1	1	0	0	0	1	0	0	0	0	0	0	2	0	0	0	4	0	0	0	0	0	0
6852	1	1	12	1	1	3	2	8	8	2	2	90.1	1	1	0	0	1	0	1	0	0	0	0	0	0	0	0	0	0	0	0	1	1	0	0	0	2	0	0	0	0	0	0	0	2	1	0
6853	1	1	14	1	1	3	99	8	8	2	2	90.1	1	1	0	1	0	0	0	0	0	1	0	0	1	0	0	1	0	0	0	1	0	1	0	1	2	0	0	0	2	0	0	0	3	1	0
6856	1	1	12	1	1	3	2	7	7	2	2	90.1	1	1	0	0	0	0	0	0	0	0	0	0	1	0	0	1	0	0	0	0	0	0	0	0	0	0	0	0	2	0	0	0	0	0	0
6857	1	1	12	1	1	3	99	7	7	2	2	90.1	1	1	0	0	0	0	0	0	0	0	0	0	0	0	0	0	0	0	0	0	0	0	0	0	0	0	0	0	0	0	0	0	0	0	0
6858	1	1	13	1	1	3	2	7	7	2	2	90.1	1	1	0	1	0	1	1	0	1	0	1	1	1	1	1	1	0	0	0	0	0	0	0	0	4	1	1	0	5	1	1	0	0	0	1
6860	1	1	14	1	1	3	99	9	9	1	1	66.8	2	1	0	0	0	0	0	1	1	0	0	0	0	0	1	0	1	0	0	0	0	0	0	1	2	0	0	0	2	0	0	0	1	1	0
6862	1	1	99	99	99	99	1	9	9	1	1	66.8	2	1	0	0	0	0	1	0	0	0	0	0	0	0	1	0	0	0	0	0	0	0	0	0	1	0	0	0	1	0	0	0	0	0	0
6950	1	1	15	2	2	3	2	99	99	99	1	66.8	2	1	1	1	1	1	0	0	0	1	1	1	1	1	1	0	0	0	0	0	0	0	0	0	5	1	1	1	4	0	0	0	0	0	1
6951	1	1	15	2	2	3	2	99	99	99	1	66.8	2	1	0	0	1	0	0	0	0	1	0	0	1	0	0	1	0	0	0	0	0	0	0	1	2	0	0	0	2	0	0	0	1	1	0
6952	1	1	14	1	1	3	99	99	9	99	1	66.8	2	1	0	0	0	0	0	0	0	0	0	0	0	0	0	0	0	0	0	0	0	0	0	0	0	0	0	0	0	0	0	0	0	0	0
6953	2	2	14	1	1	3	99	9	9	1	1	66.8	2	1	1	1	1	1	1	0	0	1	1	0	1	1	1	1	1	1	0	0	0	1	0	1	6	1	1	0	6	1	1	0	2	1	1
6955	1	1	15	2	2	4	99	9	9	1	1	66.8	2	1	0	1	0	0	1	1	1	1	0	88	1	0	1	0	1	0	0	0	0	0	0	0	5	1	0	1	3	0	0	0	0	0	1
6956	2	2	14	1	1	3	99	9	9	1	1	66.8	2	1	1	1	0	1	1	0	1	0	0	1	1	0	1	1	0	0	0	1	0	1	1	1	5	1	0	1	4	0	0	0	4	1	1
6957	2	2	16	2	2	99	1	9	9	1	1	66.8	2	1	0	0	1	0	1	0	1	0	0	1	1	0	1	0	1	0	0	0	0	1	0	0	3	0	0	0	4	0	0	0	1	1	0
6958	2	2	99	99	99	99	99	9	9	1	1	66.8	2	1	0	0	1	0	1	0	1	1	1	1	1	1	0	0	0	0	0	1	0	1	0	0	4	1	1	1	3	0	0	0	2	1	1
6961	1	1	12	1	1	3	99	7	7	2	2	91	1	1	0	1	0	0	0	1	0	0	0	0	0	0	0	0	0	1	0	0	0	1	0	1	2	0	0	0	1	0	0	0	2	1	0
6962	1	1	13	1	1	99	1	7	7	2	2	91	1	1	1	1	1	0	0	0	0	1	1	0	0	0	1	1	1	0	0	1	0	1	0	1	4	1	1	1	3	0	0	0	3	1	1
6963	1	1	12	1	1	3	2	99	7	99	2	91	1	1	1	0	1	1	1	0	1	1	1	1	1	0	0	1	1	0	1	1	1	0	1	1	6	1	1	0	5	1	1	0	4	1	1
6965	1	1	12	1	1	3	2	7	7	2	2	91	1	1	1	0	1	0	1	0	0	0	0	0	0	0	0	1	1	0	0	0	0	0	0	1	3	0	0	0	2	0	0	0	1	1	0
6966	1	1	13	1	1	3	2	7	7	2	2	91	1	1	1	1	88	0	1	1	0	1	0	1	0	1	0	0	1	0	0	0	0	0	0	88	5	1	0	1	3	0	0	0	0	0	1
6967	1	1	12	1	1	3	2	7	7	2	2	91	1	1	1	1	1	0	1	1	1	1	1	1	1	1	1	1	1	0	0	0	1	1	1	1	7	1	1	0	6	1	1	0	4	1	1
6968	1	1	12	1	1	3	2	7	7	2	2	91	1	1	1	1	1	1	0	1	0	1	1	0	0	0	1	0	1	1	0	1	0	0	0	0	6	1	1	1	3	0	0	0	1	1	1
6970	1	1	99	99	1	3	2	7	7	2	2	91	1	1	1	0	0	0	0	0	0	0	0	0	0	0	0	0	0	0	0	0	0	0	0	1	1	0	0	0	0	0	0	0	1	1	0
6971	99	1	13	1	1	3	2	7	7	2	2	91	1	1	1	0	1	0	1	0	1	1	0	1	1	0	1	1	1	0	0	1	0	1	1	1	5	1	0	0	5	1	1	0	4	1	1
6980	99	2	99	99	1	99	99	99	7	99	2	91	1	1	1	1	0	1	0	0	1	0	0	1	0	0	0	1	1	0	0	0	0	1	1	1	4	1	0	1	3	0	0	0	3	1	1
6981	2	2	12	1	1	3	2	7	7	2	2	91	1	1	0	1	1	1	1	0	0	0	0	1	1	0	1	0	1	0	0	1	0	0	0	1	4	1	0	1	4	0	0	0	2	1	1
6982	2	2	12	1	1	3	99	7	7	2	2	91	1	1	1	1	1	1	1	1	1	0	0	0	1	1	0	1	1	0	0	0	0	0	0	1	7	1	0	1	4	0	0	0	1	1	1
6983	2	2	13	1	1	3	2	7	7	2	2	91	1	1	0	1	1	0	0	0	1	0	0	0	1	0	1	1	1	1	0	1	1	1	0	1	3	0	0	0	5	1	0	1	4	1	1
6985	2	2	12	1	1	3	2	7	7	2	2	91	1	1	0	0	0	0	0	0	0	0	0	0	0	0	1	0	0	0	0	0	0	0	0	1	0	0	0	0	1	0	0	0	1	1	0
6986	2	2	12	1	1	99	99	7	7	2	2	91	1	1	1	1	1	0	1	0	1	1	1	1	1	1	1	0	1	0	0	1	1	0	0	1	6	1	1	0	5	1	1	0	3	1	1
6987	1	1	13	1	1	3	2	7	7	2	2	91	1	1	0	0	0	1	0	0	1	0	0	0	0	0	0	0	1	0	0	0	0	0	0	0	2	0	0	0	1	0	0	0	0	0	0
6988	1	1	12	1	1	3	99	7	7	2	2	91	1	1	0	1	0	0	1	0	0	0	0	1	1	0	1	1	1	0	0	1	0	1	1	1	2	0	0	0	5	1	0	1	4	1	1
6989	1	1	12	1	1	3	2	7	7	2	2	91	1	1	1	1	0	1	0	0	0	0	0	1	0	0	1	0	1	0	0	1	1	0	0	1	3	0	0	0	3	0	0	0	3	1	0
6990	1	1	12	1	1	3	2	7	7	2	2	91	1	1	1	0	1	0	1	1	1	0	0	0	1	0	1	1	1	0	0	1	1	0	0	0	5	1	0	1	4	0	0	0	2	1	1
6992	1	1	12	1	1	3	2	7	7	2	2	91	1	1	1	0	0	0	1	1	1	0	0	1	0	0	1	0	1	0	0	1	0	0	0	0	4	1	0	1	3	0	0	0	1	1	1
6993	1	1	12	1	1	3	2	7	7	2	2	91	1	1	1	1	1	0	0	0	0	0	0	0	0	0	0	1	1	0	0	1	0	0	0	1	3	0	0	0	2	0	0	0	2	1	0
6994	1	1	12	1	1	3	2	7	7	2	2	91	1	1	0	1	0	0	0	1	1	0	0	0	0	0	1	0	1	0	0	1	1	1	0	1	3	0	0	0	2	0	0	0	4	1	0
6995	1	1	13	1	1	3	2	7	7	2	2	91	1	1	1	1	1	0	1	0	0	0	0	0	0	0	0	0	1	0	0	0	0	1	1	1	4	1	0	1	1	0	0	0	3	1	1
6997	1	1	12	1	1	3	2	7	7	2	2	91	1	1	1	1	1	0	1	0	1	1	1	0	1	1	0	1	0	0	0	1	0	1	0	1	6	1	1	1	3	0	0	0	3	1	1
6998	1	1	12	1	1	3	1	7	7	2	2	91	1	1	1	0	1	1	1	0	1	0	0	0	0	0	0	0	0	0	0	1	0	1	1	0	5	1	0	1	0	0	0	0	3	1	1
7000	2	2	13	1	1	3	2	7	7	2	2	91	1	1	0	0	0	0	1	1	1	1	0	1	1	1	1	1	1	0	1	1	1	1	0	1	4	1	0	0	7	1	1	0	4	1	1
7001	2	2	13	1	1	3	99	7	7	2	2	91	1	1	0	1	0	0	0	0	0	0	0	0	0	0	0	1	1	0	0	88	0	0	0	0	1	0	0	0	2	0	0	0	0	0	0
7002	2	2	12	1	1	3	2	7	7	2	2	91	1	1	0	0	1	1	1	0	1	0	0	1	1	1	0	0	1	0	1	0	0	0	0	1	4	1	0	0	5	1	1	0	1	1	1
7003	2	2	13	1	1	3	2	7	7	2	2	91	1	1	1	0	1	1	1	1	88	0	0	1	1	0	0	0	1	0	1	0	1	1	1	1	5	1	0	1	4	0	0	0	4	1	1
7005	2	2	13	1	1	3	2	7	7	2	2	91	1	1	0	1	0	0	1	1	0	0	0	1	0	0	0	1	0	0	0	1	0	1	1	0	3	0	0	0	2	0	0	0	3	1	0
7006	2	2	12	1	1	3	99	7	7	2	2	91	1	1	1	0	1	0	0	1	0	1	0	1	0	1	1	0	1	0	0	0	0	0	0	1	4	1	0	1	4	0	0	0	1	1	1
7007	2	2	12	1	1	99	99	99	7	99	2	91	1	1	1	1	0	1	1	1	1	1	1	1	1	0	1	1	1	1	1	0	0	1	0	1	7	1	1	0	7	1	1	0	2	1	1
7008	2	2	12	1	1	3	99	7	7	2	2	91	1	1	0	0	0	1	1	1	1	1	0	0	1	0	1	0	1	0	0	0	0	0	0	0	5	1	0	1	3	0	0	0	0	0	1
7010	2	2	12	1	1	99	99	99	7	99	2	91	1	1	1	0	1	0	1	0	1	0	0	1	1	1	1	0	1	0	1	0	0	0	0	0	4	1	0	0	6	1	1	0	0	0	1
7011	2	2	12	1	1	3	2	7	7	2	2	91	1	1	1	0	0	0	0	0	0	0	0	0	0	0	0	0	0	88	0	0	1	1	0	1	1	0	0	0	0	0	0	0	3	1	0
7012	2	2	12	1	1	3	2	7	7	2	2	91	1	1	1	1	1	0	1	1	0	0	0	1	0	1	1	0	0	0	1	0	1	0	0	1	5	1	0	1	4	0	0	0	2	1	1
7013	99	2	99	99	1	99	99	7	7	2	2	91	1	1	1	0	0	0	1	1	0	0	0	1	1	1	0	1	1	0	1	1	1	0	0	0	3	0	0	0	6	1	0	1	2	1	1
7016	1	1	13	1	1	3	2	7	7	2	2	91	1	1	1	1	0	0	1	1	1	1	1	0	1	0	1	1	1	0	0	1	0	1	0	0	6	1	1	1	4	0	0	0	2	1	1
7017	1	1	14	1	1	3	99	7	7	2	2	91	1	1	1	0	1	0	1	1	1	1	0	0	1	0	0	1	1	0	0	0	0	1	0	1	6	1	0	1	3	0	0	0	2	1	1
7018	1	1	12	1	1	3	99	7	7	2	2	91	1	1	0	0	0	0	0	0	0	0	0	0	0	0	1	0	0	0	0	0	0	1	1	1	0	0	0	0	1	0	0	0	3	1	0
7019	1	1	13	1	1	3	99	7	7	2	2	91	1	1	1	1	1	1	1	1	0	1	1	1	1	1	1	1	1	1	1	1	1	1	0	1	7	1	1	0	8	1	1	0	4	1	1
7023	1	1	12	1	1	99	1	7	7	2	2	91	1	1	0	0	0	0	0	0	1	1	0	0	0	0	0	0	1	0	0	1	1	0	0	0	2	0	0	0	1	0	0	0	2	1	0
7024	1	1	12	1	1	3	2	7	7	2	2	91	1	1	0	0	0	0	1	0	0	0	0	0	0	0	1	0	0	0	0	0	0	0	0	0	1	0	0	0	1	0	0	0	0	0	0
7026	1	1	12	1	1	3	99	7	7	2	2	91	1	1	1	1	0	0	1	1	0	88	0	1	1	0	0	1	1	0	0	1	0	0	0	0	4	1	0	1	4	0	0	0	1	1	1
7027	1	1	12	1	1	3	2	7	7	2	2	91	1	1	1	1	1	0	1	1	1	1	0	1	0	1	1	1	1	0	1	88	0	0	0	1	7	1	0	0	6	1	1	0	1	1	1
7028	1	1	12	1	1	3	2	7	7	2	2	91	1	1	1	1	0	1	1	1	1	1	0	0	1	0	0	0	0	0	0	0	0	0	0	1	7	1	0	1	1	0	0	0	1	1	1
7029	1	1	99	99	1	3	99	7	7	2	2	91	1	1	0	0	0	0	1	0	1	1	0	0	1	0	1	0	1	0	0	0	0	1	0	0	3	0	0	0	3	0	0	0	1	1	0
7030	1	1	13	1	1	3	2	7	7	2	2	91	1	1	1	1	1	0	1	1	0	1	1	1	0	0	1	0	1	0	0	0	0	0	0	1	6	1	1	1	3	0	0	0	1	1	1
7031	1	1	12	1	1	3	2	7	7	2	2	91	1	1	1	1	1	0	1	0	0	1	0	1	0	1	1	1	1	0	0	0	0	0	0	0	5	1	0	0	5	1	1	0	0	0	1
7032	1	1	13	1	1	3	2	7	7	2	2	91	1	1	0	1	1	0	1	0	0	0	0	1	1	0	1	0	1	0	0	0	0	1	0	0	3	0	0	0	4	0	0	0	1	1	0
7034	1	1	99	99	1	3	2	7	7	2	2	91	1	1	1	1	0	0	1	0	1	0	1	0	1	0	1	1	1	0	0	0	0	1	1	0	4	1	1	1	4	0	0	0	2	1	1
7035	1	1	14	1	1	3	2	7	7	2	2	91	1	1	0	0	0	1	0	0	0	0	0	0	1	0	0	1	1	0	0	0	0	1	1	1	1	0	0	0	3	0	0	0	3	1	0
7038	2	2	13	1	1	3	2	7	7	2	2	91	1	1	1	0	0	0	0	0	1	0	0	1	1	1	0	0	0	0	0	1	0	1	1	1	2	0	0	0	3	0	0	0	4	1	0
7043	2	2	12	1	1	3	99	7	7	2	2	91	1	1	0	1	0	1	1	0	1	1	0	1	1	0	1	1	1	0	0	0	1	1	0	1	5	1	0	0	5	1	1	0	3	1	1
7044	2	2	13	1	1	3	1	7	7	2	2	91	1	1	0	1	1	0	1	0	0	1	1	1	1	0	0	0	0	0	0	0	0	0	0	0	4	1	1	1	2	0	0	0	0	0	1
7045	2	2	13	1	1	3	99	7	7	2	2	91	1	1	0	0	1	1	1	0	0	1	0	0	0	0	1	0	1	0	0	0	0	0	0	1	4	1	0	1	2	0	0	0	1	1	1
7047	1	1	14	1	1	99	1	9	9	1	1			1	0	0	0	0	0	0	0	0	0	0	0	0	0	0	0	0	0	0	0	0	0	0	0	0	0	0	0	0	0	0	0	0	0
7048	2	2	13	1	1	3	99	7	7	2	2	91	1	1	0	1	0	0	0	1	1	0	0	0	0	1	0	1	1	0	0	1	0	1	0	0	3	0	0	0	3	0	0	0	2	1	0
7050	2	2	12	1	1	3	99	7	7	2	2	91	1	1	0	0	0	0	1	0	1	0	0	1	0	0	1	0	0	0	0	1	0	0	0	0	2	0	0	0	2	0	0	0	1	1	0
7051	1	1	16	2	2	3	99	11	11	1	1			1	1	1	0	0	1	1	1	1	1	1	1	1	0	0	0	0	0	0	0	1	0	0	6	1	1	1	3	0	0	0	1	1	1
7052	1	1	16	2	2	3	2	11	11	1	1			1	0	1	0	0	0	0	0	0	0	0	0	1	0	0	0	0	0	0	0	0	0	1	1	0	0	0	1	0	0	0	1	1	0
7053	2	2	12	1	1	3	99	7	7	2	2	91	1	1	0	0	1	0	1	1	0	0	1	0	0	1	1	1	1	0	0	0	0	1	0	0	3	0	0	0	4	0	0	0	1	1	0
7054	1	1	15	2	2	3	2	10	10	1	1			1	0	0	0	0	0	0	0	0	0	0	0	0	0	0	0	0	0	0	0	1	0	0	0	0	0	0	0	0	0	0	1	1	0
7055	2	2	12	1	1	3	2	7	7	2	2	91	1	1	1	1	1	0	0	1	1	0	1	1	0	0	0	0	1	0	0	0	1	0	0	1	5	1	1	1	2	0	0	0	2	1	1
7083	2	2	12	1	1	3	2	7	7	2	2	90.1	1	1	0	0	0	0	0	0	0	0	0	0	0	0	0	0	0	0	0	0	0	1	88	1	0	0	0	0	0	0	0	0	2	1	0
7086	2	2	15	2	2	3	1	99	99	99	1	66.8	2	1	1	1	1	0	0	0	1	0	1	0	0	1	1	0	1	0	0	0	0	0	1	0	4	1	1	1	3	0	0	0	1	1	1
7087	1	1	17	2	2	4	2	99	99	99	1	66.8	2	1	1	0	0	0	1	1	0	0	0	88	1	1	1	0	1	0	0	0	0	0	0	0	3	0	0	0	4	0	0	0	0	0	0
7088	1	1	14	1	1	3	2	9	9	1	1	66.8	2	1	0	1	0	0	1	0	0	0	0	0	1	0	0	0	0	0	0	0	0	0	0	0	2	0	0	0	1	0	0	0	0	0	0
7089	1	1	14	1	1	4	1	9	9	1	1	66.8	2	1	0	1	0	0	0	0	0	0	0	0	0	0	0	0	0	0	0	1	0	0	0	0	1	0	0	0	0	0	0	0	1	1	0
7091	1	1	17	2	2	3	99	11	11	1	1	66.8	2	1	0	0	0	0	0	0	0	0	0	0	0	1	0	0	0	0	0	0	0	1	0	1	0	0	0	0	1	0	0	0	2	1	0
7092	2	2	14	1	1	3	2	9	9	1	1	66.8	2	1	1	1	0	0	0	0	1	1	1	0	1	1	1	1	1	0	0	0	0	0	0	0	4	1	1	0	5	1	1	0	0	0	1
7093	2	2	14	1	1	2	2	9	9	1	1	66.8	2	1	1	1	1	0	1	1	1	0	0	0	1	1	0	1	1	0	0	0	0	0	0	0	6	1	0	1	4	0	0	0	0	0	1
7094	1	1	16	2	2	3	2	9	9	1	1	66.8	2	1	0	0	0	0	0	1	1	0	0	0	0	0	0	0	0	1	0	88	0	1	1	0	2	0	0	0	1	0	0	0	2	1	0
7096	1	1	16	2	2	3	2	9	9	1	1	66.8	2	1	0	0	0	0	0	1	1	1	0	0	0	0	0	0	0	0	0	0	0	0	0	0	3	0	0	0	0	0	0	0	0	0	0
7097	1	1	16	2	2	1	99	9	9	1	1	66.8	2	1	0	0	1	0	0	0	0	0	0	0	0	0	1	0	1	0	0	0	0	1	1	1	1	0	0	0	2	0	0	0	3	1	0
7098	1	1	15	2	2	3	2	9	9	1	1	999	999	1	1	0	0	1	1	1	1	1	1	0	1	1	1	0	0	1	0	1	0	0	0	1	6	1	1	1	4	0	0	0	2	1	1
7100	1	1	15	2	2	3	2	9	9	1	1	999	999	1	0	1	0	0	0	0	0	0	0	0	1	0	0	0	0	0	0	1	0	1	0	0	1	0	0	0	1	0	0	0	2	1	0
7101	1	1	15	2	2	3	99	9	9	1	1	999	999	1	0	0	0	0	0	0	0	0	0	0	0	0	0	0	0	0	0	0	0	1	0	0	0	0	0	0	0	0	0	0	1	1	0
7102	1	1	14	1	1	3	99	9	9	1	1	999	999	1	0	0	0	0	0	0	0	0	0	0	0	1	0	1	0	0	0	0	1	1	0	1	0	0	0	0	2	0	0	0	3	1	0
7103	1	1	17	2	2	3	99	9	9	1	1	999	999	1	0	0	0	0	1	0	0	0	0	1	1	0	0	0	0	0	0	1	0	1	1	0	1	0	0	0	2	0	0	0	3	1	0
7104	1	1	14	1	1	3	2	9	9	1	1	999	999	1	0	0	0	0	0	0	1	1	0	0	0	0	0	0	0	0	0	0	0	1	0	1	2	0	0	0	0	0	0	0	2	1	0
7106	1	1	14	1	1	3	99	9	9	1	1	999	999	1	0	0	0	0	1	0	0	0	0	0	1	0	0	0	0	1	0	0	0	1	0	1	1	0	0	0	2	0	0	0	2	1	0
7107	1	1	14	1	1	3	99	9	9	1	1	999	999	1	0	0	1	1	0	0	0	1	0	0	1	1	0	0	0	0	0	1	0	1	1	1	3	0	0	0	2	0	0	0	4	1	0
7108	1	1	15	2	2	3	99	9	9	1	1	999	999	1	0	1	1	1	1	0	1	1	0	0	1	0	1	0	1	0	0	0	0	1	0	1	6	1	0	1	3	0	0	0	2	1	1
7109	1	1	15	2	2	3	99	9	9	1	1	999	999	1	1	1	0	0	1	1	1	1	1	1	1	0	0	1	1	1	0	0	0	1	0	1	6	1	1	0	5	1	1	0	2	1	1
7112	1	1	14	1	1	3	99	9	9	1	1	999	999	1	0	0	0	0	0	0	0	0	0	0	0	0	0	0	1	0	0	1	0	1	0	1	0	0	0	0	1	0	0	0	3	1	0
7114	1	1	15	2	2	3	99	9	9	1	1	999	999	1	1	0	0	0	1	0	1	0	1	0	0	0	0	1	1	0	0	0	0	1	1	1	3	0	0	0	2	0	0	0	3	1	0
7116	1	1	15	2	2	3	2	9	9	1	1	999	999	1	0	1	0	0	0	0	0	0	0	0	0	0	0	0	0	0	0	1	0	0	0	0	1	0	0	0	0	0	0	0	1	1	0
7118	2	2	14	1	1	3	99	9	9	1	1	999	999	1	1	1	0	1	1	0	1	1	1	1	1	1	1	1	1	0	1	1	0	0	0	1	6	1	1	0	7	1	1	0	2	1	1
7119	2	2	15	2	2	3	99	9	9	1	1	999	999	1	0	0	0	0	0	88	1	0	0	1	1	0	1	0	1	0	0	0	0	1	0	1	1	0	0	0	4	0	0	0	2	1	0
7120	2	2	17	2	2	3	99	9	9	1	1	999	999	1	1	1	1	0	1	1	1	1	1	1	1	1	1	1	0	0	1	1	1	1	0	1	7	1	1	0	6	1	1	0	4	1	1
7121	2	2	14	1	1	3	99	9	9	1	1	999	999	1	0	1	0	0	0	0	0	0	0	1	0	1	0	0	1	0	0	1	0	1	0	1	1	0	0	0	3	0	0	0	3	1	0
7124	2	2	15	2	2	3	2	9	9	1	1	999	999	1	0	0	0	0	0	0	0	0	0	0	1	0	0	0	1	0	0	0	0	1	1	1	0	0	0	0	2	0	0	0	3	1	0
7125	2	2	14	1	1	3	99	9	9	1	1	999	999	1	0	1	0	0	1	0	0	0	0	0	0	0	0	0	1	0	0	0	0	0	0	1	2	0	0	0	1	0	0	0	1	1	0
7127	2	2	14	1	1	3	2	9	9	1	1	999	999	1	0	0	0	0	1	0	0	0	0	0	0	0	1	1	1	0	1	1	0	0	0	1	1	0	0	0	4	0	0	0	2	1	0
7128	2	2	14	1	1	3	99	9	9	1	1	999	999	1	0	0	0	0	0	1	1	0	0	1	88	1	0	0	0	0	0	1	0	0	0	1	2	0	0	0	2	0	0	0	2	1	0
7130	2	2	14	1	1	6	2	9	9	1	1	999	999	1	0	1	0	0	0	0	1	1	0	1	1	0	0	0	0	0	0	0	0	0	0	1	3	0	0	0	2	0	0	0	1	1	0
7143	1	1	12	1	1	3	2	7	7	2	2	89.9	2	1	1	1	1	0	1	0	0	0	1	0	1	1	1	1	1	1	0	0	0	0	0	0	4	1	1	0	6	1	1	0	0	0	1
7144	1	1	12	1	1	2	2	7	7	2	2	89.9	2	1	0	0	0	0	0	0	0	0	0	0	0	0	0	0	0	0	0	0	0	0	0	0	0	0	0	0	0	0	0	0	0	0	0
7145	1	1	13	1	1	3	2	7	7	2	2	89.9	2	1	0	0	0	0	0	0	0	0	0	0	0	0	0	0	0	0	0	0	0	0	0	0	0	0	0	0	0	0	0	0	0	0	0
7146	1	1	12	1	1	3	2	7	7	2	2	89.9	2	1	0	0	1	0	1	0	0	1	0	0	0	0	0	0	1	0	0	0	0	1	0	0	3	0	0	0	1	0	0	0	1	1	0
7150	1	1	99	99	1	99	99	7	7	2	2	89.9	2	1	0	0	0	0	0	0	0	1	88	0	1	0	1	0	0	0	88	1	0	0	0	0	1	0	0	0	2	0	0	0	1	1	0
7160	99	1	99	99	99	3	2	9	9	1	1	66.8	2	1	1	0	0	0	0	1	0	0	1	1	1	0	0	0	1	0	1	0	0	1	0	0	2	0	0	0	4	0	0	0	1	1	0
7161	1	1	99	99	99	3	2	99	99	99	1	66.8	2	1	0	0	0	0	0	1	1	1	0	0	0	0	0	0	0	0	0	0	0	0	0	0	3	0	0	0	0	0	0	0	0	0	0
7162	2	2	12	1	1	3	99	7	7	2	2	96	1	1	0	0	0	0	1	0	0	0	0	1	0	0	1	0	0	0	1	0	0	0	0	1	1	0	0	0	3	0	0	0	1	1	0
7165	2	2	13	1	1	3	2	7	7	2	2	96	1	1	0	1	88	88	88	88	88	88	88	88	88	88	88	88	88	88	88	88	88	88	88	88	1	0	0	0	88	0	0	0	88	88	0
7166	2	2	13	1	1	6	2	7	7	2	2	96	1	1	1	1	0	0	1	1	1	1	1	0	1	0	1	1	0	0	0	0	0	0	0	0	6	1	1	1	3	0	0	0	0	0	1
7169	2	2	14	1	1	3	2	7	7	2	2	96	1	1	0	0	0	1	1	0	0	1	0	1	1	0	1	1	1	0	1	0	0	1	0	1	3	0	0	0	6	1	0	1	2	1	1
7171	2	2	12	1	1	3	99	7	7	2	2	96	1	1	0	0	0	0	1	0	1	1	0	0	1	0	0	0	0	0	0	0	0	0	0	1	3	0	0	0	1	0	0	0	1	1	0
7172	2	2	12	1	1	1	99	7	7	2	2	96	1	1	0	0	0	1	1	1	1	0	1	0	1	0	1	1	1	0	0	0	0	1	0	0	4	1	1	1	4	0	0	0	1	1	1
7174	2	2	13	1	1	3	2	7	7	2	2	96	1	1	1	1	0	1	1	1	1	1	1	0	1	0	1	0	1	0	0	0	0	0	0	0	7	1	1	1	3	0	0	0	0	0	1
7176	2	2	13	1	1	3	2	7	7	2	2	96	1	1	0	0	0	0	1	0	88	1	0	0	88	88	1	1	1	0	0	0	0	1	0	1	2	0	0	0	3	0	0	0	2	1	0
7177	2	2	12	1	1	3	2	7	7	2	2	96	1	1	1	1	1	0	1	1	1	1	1	1	1	1	1	1	1	0	1	0	0	0	0	1	7	1	1	0	7	1	1	0	1	1	1
7178	2	2	12	1	1	3	99	99	7	99	2	96	1	1	1	1	0	1	0	1	0	0	1	0	0	0	1	1	1	0	0	0	0	0	0	1	4	1	1	1	3	0	0	0	1	1	1
7179	2	2	99	99	1	3	99	7	7	2	2	96	1	1	0	1	0	1	0	0	0	0	0	0	1	0	1	1	1	0	0	1	1	0	0	1	2	0	0	0	4	0	0	0	3	1	0
7180	2	2	12	1	1	6	1	7	7	2	2	96	1	1	1	0	0	0	0	1	1	1	1	0	1	0	0	0	0	0	0	0	0	0	0	0	4	1	1	1	1	0	0	0	0	0	1
7181	2	2	12	1	1	99	1	7	7	2	2	96	1	1	1	1	0	1	1	1	0	1	1	1	0	1	0	1	1	0	0	0	0	0	0	0	6	1	1	1	4	0	0	0	0	0	1
7183	2	2	13	1	1	3	2	7	7	2	2	96	1	1	0	1	1	1	1	1	1	1	0	1	1	1	1	1	0	0	1	1	1	1	1	1	7	1	0	0	6	1	1	0	5	1	1
7185	2	2	13	1	1	3	2	7	7	2	2	96	1	1	0	0	1	0	1	0	1	1	1	1	0	1	1	0	1	0	0	0	0	1	1	1	4	1	1	1	4	0	0	0	3	1	1
7186	2	2	12	1	1	3	99	7	7	2	2	96	1	1	0	1	1	1	88	1	1	1	1	0	1	1	0	0	88	1	1	1	1	1	0	1	6	1	1	1	4	0	0	0	4	1	1
7187	99	2	99	99	1	99	99	99	7	99	2	96	1	1	1	1	1	0	1	1	0	1	1	88	88	88	88	88	88	88	88	88	88	88	88	88	6	1	1	1	88	0	0	0	88	88	1
7188	2	2	13	1	1	3	99	99	8	99	2	90.1	1	1	1	0	0	0	1	0	1	1	0	0	1	1	0	0	0	0	0	1	0	1	0	1	4	1	0	1	2	0	0	0	3	1	1
7189	2	2	99	99	1	3	2	7	7	2	2	90.1	1	1	1	1	0	0	0	0	0	0	0	1	0	0	0	0	0	0	0	1	1	0	0	1	2	0	0	0	1	0	0	0	3	1	0
7190	2	2	13	1	1	3	2	8	8	2	2	90.1	1	1	1	1	0	0	1	0	1	0	0	0	1	0	0	0	1	0	0	0	0	0	0	1	4	1	0	1	2	0	0	0	1	1	1
7192	2	2	13	1	1	3	99	8	8	2	2	90.1	1	1	0	0	0	0	0	0	0	0	0	0	1	0	0	0	0	0	0	0	0	0	0	0	0	0	0	0	1	0	0	0	0	0	0
7193	2	2	14	1	1	3	99	8	8	2	2	90.1	1	1	1	1	0	1	1	0	1	0	0	0	1	0	0	0	0	0	0	0	0	0	0	1	5	1	0	1	1	0	0	0	1	1	1
7194	2	2	14	1	1	3	99	8	8	2	2	90.1	1	1	0	1	0	0	0	0	0	1	0	0	1	0	0	0	1	0	0	0	0	0	0	1	2	0	0	0	2	0	0	0	1	1	0
7195	2	2	12	1	1	3	2	7	7	2	2	90.1	1	1	1	1	1	0	1	0	1	1	0	1	1	1	1	1	1	0	0	0	0	1	1	1	6	1	0	0	6	1	1	0	3	1	1
7197	2	2	14	1	1	3	2	8	8	2	2	90.1	1	1	1	0	0	0	1	0	1	1	0	1	1	0	1	0	1	0	0	0	0	0	0	0	4	1	0	1	4	0	0	0	0	0	1
7198	2	2	99	99	99	2	99	8	8	2	2	90.1	1	1	1	1	0	0	1	0	1	0	88	0	1	0	1	1	0	0	0	0	1	0	0	0	4	1	0	1	3	0	0	0	1	1	1
7199	2	2	12	1	1	3	2	7	7	2	2	90.1	1	1	0	88	1	0	0	0	0	0	0	1	1	1	1	1	0	0	0	0	0	1	1	1	1	0	0	0	5	1	0	1	3	1	1
7200	2	2	14	1	1	3	2	8	8	2	2	90.1	1	1	1	1	0	0	1	0	1	0	1	0	0	0	1	1	0	0	88	0	0	0	0	1	4	1	1	1	2	0	0	0	1	1	1
7201	99	2	13	1	1	99	99	8	8	2	2	90.1	1	1	1	1	1	1	1	1	1	0	88	0	1	1	0	0	1	0	0	1	0	0	0	1	7	1	0	1	3	0	0	0	2	1	1
7202	2	2	14	1	1	99	99	8	8	2	2	90.1	1	1	1	1	1	1	1	1	1	0	88	1	0	1	0	0	1	0	0	0	0	0	0	1	7	1	0	1	3	0	0	0	1	1	1
7203	2	2	99	99	99	99	99	8	8	2	2	90.1	1	1	0	1	1	0	1	1	1	1	1	1	0	1	1	0	0	0	0	0	0	0	0	1	6	1	1	1	3	0	0	0	1	1	1
7204	2	2	99	99	99	99	99	8	8	2	2	90.1	1	1	0	0	1	1	1	1	0	1	0	1	1	1	0	1	1	0	1	0	1	0	1	1	5	1	0	0	6	1	1	0	3	1	1
7205	2	2	12	1	1	3	2	7	7	2	2	90.1	1	1	0	0	0	0	1	0	1	0	0	0	0	0	0	0	0	0	0	0	0	0	0	1	2	0	0	0	0	0	0	0	1	1	0
7206	99	2	13	1	1	99	99	8	8	2	2	90.1	1	1	0	1	1	1	1	0	0	1	0	0	0	0	1	0	0	0	0	0	0	0	0	0	5	1	0	1	1	0	0	0	0	0	1
7207	2	2	13	1	1	3	2	7	7	2	2	90.1	1	1	0	0	0	0	0	0	0	0	0	0	1	1	0	88	1	0	0	0	0	0	0	0	0	0	0	0	3	0	0	0	0	0	0
7208	2	2	14	1	1	99	99	8	8	2	2	90.1	1	1	1	1	1	0	1	1	0	1	1	0	0	1	1	1	1	0	1	0	1	0	0	0	6	1	1	1	5	0	0	0	1	1	1
7209	2	2	12	1	1	3	2	7	7	2	2	90.1	1	1	0	0	0	0	0	0	0	0	0	1	0	0	0	0	0	0	0	1	0	0	0	1	0	0	0	0	1	0	0	0	2	1	0
7210	2	2	12	1	1	3	2	7	7	2	2	90.1	1	1	0	0	0	0	88	0	1	0	0	0	0	0	0	0	0	0	0	0	88	0	0	0	1	0	0	0	0	0	0	0	0	0	0
7212	2	2	12	1	1	99	99	7	7	2	2	90.1	1	1	0	1	1	1	0	0	1	1	0	0	0	1	0	1	0	1	1	0	1	1	0	1	5	1	0	1	4	0	0	0	3	1	1
7213	1	1	12	1	1	99	99	7	7	2	2	90.1	1	1	0	0	0	0	0	0	0	0	0	0	0	0	0	1	0	0	0	0	0	0	0	1	0	0	0	0	1	0	0	0	1	1	0
7217	1	1	13	1	1	3	99	7	7	2	2	96	1	1	0	1	0	0	1	1	0	1	1	0	0	0	1	0	0	0	1	1	0	1	0	1	4	1	1	1	2	0	0	0	3	1	1
7220	1	1	14	1	1	3	99	7	7	2	2	96	1	1	0	0	0	1	1	0	0	0	0	0	0	0	1	1	1	0	0	0	0	1	1	1	2	0	0	0	3	0	0	0	3	1	0
7221	1	1	12	1	1	3	99	7	7	2	2	96	1	1	0	0	0	0	0	0	0	0	0	0	0	0	0	0	1	0	0	0	0	1	0	0	0	0	0	0	1	0	0	0	1	1	0
7222	1	1	13	1	1	3	99	7	7	2	2	96	1	1	0	0	0	0	1	0	0	0	0	0	1	0	0	0	0	0	0	1	1	1	0	1	1	0	0	0	1	0	0	0	4	1	0
7223	1	1	13	1	1	99	1	7	7	2	2	96	1	1	0	1	0	0	1	0	0	0	0	0	0	0	1	0	0	0	0	0	0	0	0	0	2	0	0	0	1	0	0	0	0	0	0
7225	1	1	12	1	1	3	99	7	7	2	2	96	1	1	1	1	1	0	0	0	0	1	0	1	0	0	1	1	1	0	0	1	0	1	0	0	4	1	0	1	4	0	0	0	2	1	1
7231	1	1	13	1	1	3	2	7	7	2	2	96	1	1	1	0	0	1	1	1	1	1	0	0	0	0	0	0	1	0	0	0	0	1	0	0	6	1	0	1	1	0	0	0	1	1	1
7233	1	1	12	1	1	4	2	7	7	2	2	96	1	1	0	0	1	0	1	1	1	0	0	1	1	0	0	1	1	0	0	1	0	1	0	0	4	1	0	1	4	0	0	0	2	1	1
7234	1	1	13	1	1	3	2	7	7	2	2	96	1	1	0	1	0	0	0	0	1	1	0	0	1	0	0	0	0	0	0	1	1	0	0	1	3	0	0	0	1	0	0	0	3	1	0
7235	1	1	14	1	1	3	99	7	7	2	2	96	1	1	0	1	0	0	1	0	0	0	0	0	0	0	0	0	0	0	0	1	0	1	0	0	2	0	0	0	0	0	0	0	2	1	0
7236	1	1	12	1	1	99	99	7	7	2	2	96	1	1	0	1	0	0	0	0	0	1	0	0	0	0	1	0	1	0	0	1	0	0	0	1	2	0	0	0	2	0	0	0	2	1	0
7238	1	1	13	1	1	99	99	7	7	2	2	90.1	1	1	0	0	0	0	0	0	0	0	0	0	1	0	0	0	0	0	0	1	0	1	0	1	0	0	0	0	1	0	0	0	3	1	0
7239	1	1	13	1	1	99	99	7	7	2	2	90.1	1	1	0	1	0	0	0	0	1	0	0	0	1	0	1	0	0	0	0	0	0	1	0	0	2	0	0	0	2	0	0	0	1	1	0
7240	1	1	12	1	1	99	99	7	7	2	2	90.1	1	1	1	1	0	0	1	0	1	1	1	1	0	0	0	0	1	0	0	1	0	1	1	1	5	1	1	1	2	0	0	0	4	1	1
7241	1	1	99	99	1	99	99	7	7	2	2	90.1	1	1	0	1	0	1	1	0	1	1	1	0	1	1	1	1	0	0	0	0	0	0	0	1	5	1	1	1	4	0	0	0	1	1	1
7242	1	1	15	2	2	99	99	7	7	2	2	90.1	1	1	0	0	0	0	0	0	0	0	0	0	1	0	0	0	0	0	0	0	0	1	0	0	0	0	0	0	1	0	0	0	1	1	0
7244	2	2	12	1	1	3	99	7	7	2	2	96	1	1	0	0	0	0	0	0	0	0	0	0	0	0	0	0	0	0	0	0	0	0	0	1	0	0	0	0	0	0	0	0	1	1	0
7248	2	2	14	1	1	3	2	9	9	1	1	999	999	1	0	1	0	0	1	0	0	0	0	0	0	0	0	1	1	0	0	0	0	0	0	1	2	0	0	0	2	0	0	0	1	1	0
7249	2	2	14	1	1	3	2	9	9	1	1	999	999	1	0	0	0	0	0	0	0	0	0	0	1	0	0	0	0	0	0	0	0	1	1	1	0	0	0	0	1	0	0	0	3	1	0
7250	2	2	14	1	1	3	99	9	9	1	1	999	999	1	0	0	0	0	1	0	0	0	0	1	0	1	1	0	0	0	0	0	0	0	0	0	1	0	0	0	3	0	0	0	0	0	0
7251	2	2	15	2	2	3	99	9	9	1	1	999	999	1	0	0	0	1	1	0	0	1	0	0	0	0	0	0	0	0	0	0	0	0	0	1	3	0	0	0	0	0	0	0	1	1	0
7254	2	2	14	1	1	3	2	99	9	99	1	999	999	1	1	1	1	1	1	1	0	0	1	1	1	0	1	0	1	0	0	0	0	0	0	1	6	1	1	1	4	0	0	0	1	1	1
7255	2	2	14	1	1	3	2	9	9	1	1	999	999	1	0	1	1	1	1	1	1	1	0	0	1	1	1	0	1	0	0	1	0	1	0	1	7	1	0	1	4	0	0	0	3	1	1
7257	2	2	15	2	2	3	99	9	9	1	1	999	999	1	0	0	0	0	1	1	1	88	0	0	1	0	0	0	1	0	0	0	0	0	0	1	3	0	0	0	2	0	0	0	1	1	0
7260	2	2	14	1	1	3	2	9	9	1	1	999	999	1	1	0	1	1	1	1	0	1	1	1	0	1	1	1	1	0	0	0	0	0	0	0	6	1	1	0	5	1	1	0	0	0	1
7261	2	2	14	1	1	3	2	9	9	1	1	999	999	1	1	1	0	1	1	1	0	0	1	1	1	1	1	1	1	0	0	0	0	1	1	1	5	1	1	0	6	1	1	0	3	1	1
7264	2	2	99	99	1	3	2	7	7	2	2	90.1	1	1	1	1	0	1	1	1	1	0	1	0	1	0	1	0	1	0	0	0	0	1	1	0	6	1	1	1	3	0	0	0	2	1	1
7267	2	2	15	2	2	3	99	9	9	1	1	999	999	1	0	0	0	0	1	0	0	0	0	0	1	0	1	0	0	0	0	0	0	1	0	0	1	0	0	0	2	0	0	0	1	1	0
7269	2	2	12	1	1	3	99	7	7	2	2	91	1	1	1	1	1	1	1	1	0	1	0	1	1	1	0	1	1	0	0	0	0	0	0	0	7	1	0	0	5	1	1	0	0	0	1
7270	2	2	12	1	1	3	99	7	7	2	2	91	1	1	0	1	0	0	0	0	0	1	0	0	1	0	88	0	1	0	0	0	0	0	0	0	2	0	0	0	2	0	0	0	0	0	0
7271	2	2	12	1	1	3	99	7	7	2	2	91	1	1	1	1	1	0	0	1	1	1	0	0	1	0	1	1	1	0	0	1	0	0	0	1	6	1	0	1	4	0	0	0	2	1	1
7272	2	2	13	1	1	3	99	7	7	2	2	91	1	1	0	1	0	1	0	1	1	1	0	0	1	1	1	0	0	0	0	0	0	0	0	0	5	1	0	1	3	0	0	0	0	0	1
7273	2	2	12	1	1	3	2	7	7	2	2	91	1	1	1	0	1	0	1	1	1	1	1	1	1	1	1	1	1	0	0	1	0	1	0	1	6	1	1	0	6	1	1	0	3	1	1
7274	1	1	99	99	99	3	2	8	8	2	2	89.9	2	1	1	0	0	0	0	0	0	0	0	1	1	0	0	0	1	0	0	0	0	0	0	1	1	0	0	0	3	0	0	0	1	1	0
7275	1	1	13	1	1	3	99	8	8	2	2	89.9	2	1	0	0	0	0	0	0	0	0	0	0	0	0	0	0	0	0	0	0	0	0	0	1	0	0	0	0	0	0	0	0	1	1	0
7276	1	1	13	1	1	3	99	8	8	2	2	89.9	2	1	0	1	88	0	1	0	0	0	0	0	1	1	0	0	0	0	0	0	0	1	0	1	2	0	0	0	2	0	0	0	2	1	0
7277	1	1	15	2	2	3	2	8	8	2	2	89.9	2	1	1	0	0	0	0	0	0	0	1	0	0	0	1	1	1	1	0	0	0	1	1	1	1	0	0	0	4	0	0	0	3	1	0
7287	99	1	99	99	99	3	99	9	9	1	1	999	999	1	1	1	0	0	1	1	0	0	1	1	1	1	1	0	1	0	0	0	0	1	0	88	4	1	1	0	5	1	1	0	1	1	1
7288	2	2	14	1	1	3	99	9	9	1	1	999	999	1	0	0	0	0	0	0	0	0	0	0	0	0	0	0	0	0	0	0	0	0	0	1	0	0	0	0	0	0	0	0	1	1	0
7289	2	2	14	1	1	3	1	9	9	1	1	999	999	1	0	1	1	0	1	0	1	1	1	0	0	1	1	1	0	0	0	0	0	1	0	1	5	1	1	1	3	0	0	0	2	1	1
7291	2	2	15	2	2	3	99	9	9	1	1	999	999	1	0	0	0	0	0	0	0	0	0	0	1	1	1	1	1	0	0	0	0	0	0	1	0	0	0	0	5	1	0	1	1	1	1
7292	2	2	14	1	1	3	99	9	9	1	1	999	999	1	1	1	1	0	1	1	0	0	1	1	1	1	1	1	0	0	1	1	0	1	0	1	5	1	1	0	6	1	1	0	3	1	1
7293	99	1	14	1	1	3	99	9	9	1	1	999	999	1	0	0	0	0	0	0	0	0	0	0	0	0	0	0	0	88	0	0	0	1	1	1	0	0	0	0	0	0	0	0	3	1	0
7295	1	1	15	2	2	3	2	9	9	1	1	999	999	1	0	1	0	0	0	0	0	0	0	1	0	0	0	0	0	0	0	0	0	0	0	1	1	0	0	0	1	0	0	0	1	1	0
7296	1	1	14	1	1	3	99	9	9	1	1	999	999	1	0	0	0	0	0	0	0	0	0	0	0	0	0	0	0	0	0	0	0	1	0	1	0	0	0	0	0	0	0	0	2	1	0
7297	1	1	17	2	2	3	2	10	10	1	1	999	999	1	0	0	1	0	0	0	0	0	0	0	0	0	0	0	0	0	0	0	0	0	88	0	1	0	0	0	0	0	0	0	0	0	0
7299	1	1	17	2	2	3	2	10	10	1	1	999	999	1	0	0	0	0	0	0	0	0	0	0	0	0	0	0	0	0	0	0	0	0	0	0	0	0	0	0	0	0	0	0	0	0	0
7302	1	1	18	2	2	3	2	12	12	1	1	999	999	1	1	1	1	0	1	0	1	1	1	1	0	1	0	1	1	0	0	0	0	0	0	0	6	1	1	1	4	0	0	0	0	0	1
7303	2	2	17	2	2	3	2	99	99	99	1	999	999	1	1	0	1	1	1	0	0	1	1	1	0	1	0	0	0	0	1	0	0	1	1	1	5	1	1	1	3	0	0	0	3	1	1
7308	2	2	13	1	1	3	99	8	8	2	2	92.7	1	1	1	1	1	0	1	1	1	1	0	1	1	0	1	1	0	0	0	1	0	1	1	1	7	1	0	1	4	0	0	0	4	1	1
7309	2	2	14	1	1	3	99	8	8	2	2	92.7	1	1	0	0	1	1	0	0	0	1	0	0	1	0	0	1	1	0	0	0	0	0	0	0	3	0	0	0	3	0	0	0	0	0	0
7312	2	2	13	1	1	3	2	8	8	2	2	92.7	1	1	1	1	0	1	1	1	0	0	1	1	1	1	88	0	1	0	0	0	0	0	0	1	5	1	1	1	4	0	0	0	1	1	1
7313	1	2	13	1	1	3	99	8	8	2	2	92.7	1	1	1	1	0	1	1	0	0	0	0	1	1	0	0	1	1	88	0	0	0	0	0	0	4	1	0	1	4	0	0	0	0	0	1
7314	2	2	14	1	1	3	2	8	8	2	2	92.7	1	1	1	1	1	0	1	1	1	0	0	1	1	0	1	1	0	0	0	1	0	1	0	1	6	1	0	1	4	0	0	0	3	1	1
7315	2	2	13	1	1	3	99	8	8	2	2	92.7	1	1	0	1	1	0	1	1	1	1	0	0	1	1	1	1	1	0	0	1	0	1	1	1	6	1	0	0	5	1	1	0	4	1	1
7316	2	2	14	1	1	3	99	8	8	2	2	92.7	1	1	0	1	0	0	1	1	1	0	1	1	1	0	0	0	0	0	0	1	0	1	1	1	4	1	1	1	2	0	0	0	4	1	1
7317	2	2	14	1	1	3	2	8	8	2	2	92.7	1	1	1	1	0	1	1	1	0	1	0	1	0	1	0	0	1	0	0	0	0	1	0	1	6	1	0	1	3	0	0	0	2	1	1
7318	2	2	14	1	1	3	99	8	8	2	2	92.7	1	1	0	1	0	0	0	1	0	1	0	0	1	0	0	1	1	0	0	0	0	1	0	0	3	0	0	0	3	0	0	0	1	1	0
7319	2	2	13	1	1	3	2	8	8	2	2	92.7	1	1	1	1	1	88	1	0	1	0	88	0	1	0	0	0	0	88	0	0	88	0	1	1	5	1	0	1	1	0	0	0	2	1	1
7321	1	1	15	2	2	3	2	9	9	1	1	999	999	1	0	0	0	0	0	0	0	0	1	0	1	0	0	0	1	0	0	0	0	1	1	0	0	0	0	0	2	0	0	0	2	1	0
7322	2	2	13	1	1	3	2	8	8	2	2	92.7	1	1	0	1	88	88	1	88	1	88	0	1	1	0	0	1	0	0	0	1	0	0	0	1	3	0	0	0	3	0	0	0	2	1	0
7324	1	1	17	2	2	3	1	10	10	1	1	999	999	1	1	1	0	0	0	0	0	1	0	0	0	0	1	0	1	0	0	0	0	1	0	1	3	0	0	0	2	0	0	0	2	1	0
7325	1	1	14	1	1	6	2	9	9	1	1	999	999	1	0	0	0	1	1	0	1	0	1	0	1	0	0	0	0	0	0	0	0	1	1	1	3	0	0	0	1	0	0	0	3	1	0
7326	2	2	15	2	2	3	99	9	9	1	1	999	999	1	0	0	0	0	1	1	1	0	0	0	0	0	0	0	0	0	0	0	0	0	0	1	3	0	0	0	0	0	0	0	1	1	0
7327	1	1	16	2	2	3	2	9	9	1	1	999	999	1	0	0	0	0	88	0	0	0	0	0	1	0	88	0	0	0	0	1	0	1	1	1	0	0	0	0	1	0	0	0	4	1	0
7330	2	2	14	1	1	3	1	9	9	1	1	999	999	1	1	1	1	0	0	1	1	1	0	0	1	0	1	0	1	0	0	1	1	0	1	1	6	1	0	1	3	0	0	0	4	1	1
7332	2	2	14	1	1	3	2	9	9	1	1	999	999	1	0	1	0	1	0	1	1	1	0	0	1	1	1	0	1	0	1	0	0	0	0	1	5	1	0	0	5	1	1	0	1	1	1
7333	1	1	14	1	1	4	99	7	7	2	2	96	1	1	0	0	0	0	0	0	0	0	0	0	0	0	1	0	0	0	0	0	0	0	0	0	0	0	0	0	1	0	0	0	0	0	0
7336	2	2	16	2	2	3	99	9	9	1	1	999	999	1	0	1	0	1	1	0	0	0	0	0	1	1	1	1	1	0	0	0	1	0	0	0	3	0	0	0	5	1	0	1	1	1	1
7337	1	1	14	1	1	3	2	9	9	1	1	999	999	1	0	1	0	0	0	0	1	1	0	1	1	0	0	0	0	0	0	0	0	0	0	1	3	0	0	0	2	0	0	0	1	1	0
7338	2	2	15	2	2	3	99	9	9	1	1	999	999	1	0	0	0	1	0	0	0	0	0	0	0	0	0	1	1	0	0	1	1	1	1	1	1	0	0	0	2	0	0	0	5	1	0
7340	1	1	14	1	1	3	99	9	9	1	1	999	999	1	1	0	0	0	0	1	1	0	0	1	0	0	0	0	0	0	1	0	0	1	1	0	3	0	0	0	2	0	0	0	2	1	0
7341	2	2	14	1	1	3	99	9	9	1	1	999	999	1	0	1	0	0	1	0	0	0	0	1	1	0	1	1	1	0	0	0	0	0	0	1	2	0	0	0	5	1	0	1	1	1	1
7342	1	1	14	1	1	3	99	9	9	1	1	999	999	1	0	0	1	0	0	0	1	0	0	0	0	88	0	1	1	0	0	1	0	0	0	0	2	0	0	0	2	0	0	0	1	1	0
7343	1	1	14	1	1	3	99	9	9	1	1	999	999	1	1	1	0	1	1	0	0	0	0	0	1	0	1	0	0	0	0	0	0	1	0	1	4	1	0	1	2	0	0	0	2	1	1
7344	2	2	14	1	1	3	99	9	9	1	1	999	999	1	0	0	0	88	1	0	1	1	0	1	1	0	1	0	1	1	0	0	1	1	1	1	3	0	0	0	5	1	0	1	4	1	1
7345	1	1	14	1	1	3	99	9	9	1	1	999	999	1	1	0	1	0	1	1	0	1	0	0	0	0	1	1	0	0	0	0	1	0	0	0	5	1	0	1	2	0	0	0	1	1	1
7346	1	1	15	2	2	3	99	9	9	1	1	999	999	1	1	0	0	88	1	88	0	88	88	88	88	88	1	0	0	0	0	0	0	0	0	88	2	0	0	0	1	0	0	0	0	0	0
7348	1	1	12	1	1	99	99	7	7	2	2	90.1	1	1	0	0	0	0	0	0	0	0	0	1	0	0	0	0	1	0	0	0	0	0	0	1	0	0	0	0	2	0	0	0	1	1	0
7351	2	2	13	1	1	3	2	8	8	2	2	92.7	1	1	1	1	0	1	1	0	0	0	1	0	1	1	0	0	1	0	0	0	0	0	0	1	4	1	1	1	3	0	0	0	1	1	1
7353	2	2	14	1	1	3	2	8	8	2	2	92.7	1	1	1	1	0	0	0	0	0	0	0	0	1	0	0	1	0	0	0	1	0	0	0	0	2	0	0	0	2	0	0	0	1	1	0
7354	2	2	13	1	1	3	99	8	8	2	2	92.7	1	1	1	1	0	1	1	1	1	1	1	1	1	1	0	0	1	0	0	1	0	1	1	1	7	1	1	1	4	0	0	0	4	1	1
7355	2	2	13	1	1	3	99	8	8	2	2	92.7	1	1	0	1	0	1	0	0	1	1	1	1	1	0	1	1	1	0	0	1	0	0	0	1	4	1	1	0	5	1	1	0	2	1	1
7356	2	2	13	1	1	3	2	8	8	2	2	92.7	1	1	1	1	1	0	1	0	0	0	1	1	0	0	0	0	0	0	0	0	0	0	0	1	4	1	1	1	1	0	0	0	1	1	1
7358	2	2	14	1	1	3	99	8	8	2	2	92.7	1	1	1	1	88	0	0	0	0	0	0	0	0	0	0	0	0	0	0	0	0	0	0	1	2	0	0	0	0	0	0	0	1	1	0
7362	2	2	13	1	1	3	99	8	8	2	2	92.7	1	1	0	0	0	1	1	0	0	0	0	1	1	0	0	0	0	0	0	0	0	0	0	0	2	0	0	0	2	0	0	0	0	0	0
7363	2	2	13	1	1	3	99	8	8	2	2	92.7	1	1	1	1	0	1	1	1	1	0	1	1	1	1	1	1	1	0	0	0	0	1	1	0	6	1	1	0	6	1	1	0	2	1	1
7364	2	2	14	1	1	3	99	8	8	2	2	92.7	1	1	1	1	1	1	1	1	1	1	1	1	0	1	0	1	1	0	0	0	0	1	1	1	8	1	1	1	4	0	0	0	3	1	1
7365	2	2	13	1	1	3	99	8	8	2	2	92.7	1	1	1	1	0	1	1	1	1	1	1	1	1	0	0	0	0	0	0	0	0	1	0	1	7	1	1	1	2	0	0	0	2	1	1
7366	2	2	13	1	1	3	99	8	8	2	2	92.7	1	1	0	0	1	0	0	0	0	1	0	1	0	0	0	0	1	0	0	1	0	0	0	1	2	0	0	0	2	0	0	0	2	1	0
7367	1	1	17	2	2	3	2	11	11	1	1	999	999	1	1	1	1	1	0	1	1	1	1	1	1	1	1	1	1	1	1	1	0	0	0	0	7	1	1	0	8	1	1	0	1	1	1
7372	1	1	17	2	2	3	99	11	11	1	1	999	999	1	1	1	1	1	1	0	1	1	1	1	1	1	1	1	1	1	0	1	0	1	1	1	7	1	1	0	7	1	1	0	4	1	1
7377	2	2	17	2	2	3	99	10	10	1	1	999	999	1	0	0	0	0	0	0	0	0	0	1	0	0	0	1	0	0	0	0	0	0	0	1	0	0	0	0	2	0	0	0	1	1	0
7378	2	2	13	1	1	3	2	8	8	2	2	91.5	1	1	0	1	0	0	1	0	0	0	0	0	1	0	1	0	0	0	0	0	0	1	1	1	2	0	0	0	2	0	0	0	3	1	0
7379	2	2	14	1	1	3	2	8	8	2	2	91.5	1	1	0	1	0	0	0	1	0	0	0	1	1	1	0	0	0	0	0	0	0	0	0	0	2	0	0	0	3	0	0	0	0	0	0
7380	2	2	13	1	1	3	2	8	8	2	2	91.5	1	1	1	1	0	0	0	0	0	0	0	0	0	0	0	0	0	0	0	0	0	0	0	1	2	0	0	0	0	0	0	0	1	1	0
7381	2	2	13	1	1	3	2	8	8	2	2	91.5	1	1	1	1	1	1	1	1	1	1	1	1	1	1	1	1	1	0	1	1	0	1	1	1	8	1	1	0	7	1	1	0	4	1	1
7382	2	2	13	1	1	3	2	8	8	2	2	91.5	1	1	1	1	1	1	1	1	1	1	1	1	1	1	1	1	1	0	0	1	0	88	88	1	8	1	1	0	6	1	1	0	2	1	1
7384	2	2	13	1	1	3	2	8	8	2	2	91.5	1	1	1	0	1	0	0	1	1	1	1	1	0	0	1	1	1	0	1	0	1	1	0	1	5	1	1	0	5	1	1	0	3	1	1
7385	2	2	13	1	1	3	2	8	8	2	2	91.5	1	1	1	1	0	1	1	0	1	1	0	1	1	0	1	1	1	0	1	0	1	1	1	1	6	1	0	0	6	1	1	0	4	1	1
7387	2	2	13	1	1	3	2	8	8	2	2	91.5	1	1	1	1	1	1	0	0	0	0	0	0	0	0	0	0	0	0	0	0	0	0	0	0	4	1	0	1	0	0	0	0	0	0	1
7388	2	2	14	1	1	3	2	8	8	2	2	91.5	1	1	1	1	0	0	1	1	1	0	0	1	1	0	0	0	1	1	0	0	0	1	0	1	5	1	0	1	4	0	0	0	2	1	1
7390	2	2	14	1	1	3	2	8	8	2	2	91.5	1	1	1	1	1	1	1	1	1	1	1	0	1	1	1	1	0	1	0	0	0	1	1	1	8	1	1	0	5	1	1	0	3	1	1
7391	2	2	14	1	1	3	2	8	8	2	2	91.5	1	1	0	0	0	0	1	0	0	0	0	0	0	0	0	1	0	0	0	0	0	0	0	1	1	0	0	0	1	0	0	0	1	1	0
7393	2	2	14	1	1	3	99	8	8	2	2	91.5	1	1	1	1	1	1	1	1	1	1	1	1	1	0	1	1	1	0	1	1	0	1	88	1	8	1	1	0	6	1	1	0	3	1	1
7394	2	2	13	1	1	3	99	8	8	2	2	91.5	1	1	1	1	1	0	1	1	1	1	1	1	1	0	1	1	1	0	0	1	0	1	0	1	7	1	1	0	5	1	1	0	3	1	1
7395	2	2	13	1	1	3	99	8	8	2	2	91.5	1	1	0	88	1	0	1	1	1	1	1	0	0	1	1	0	0	0	1	1	0	0	0	0	5	1	1	1	3	0	0	0	1	1	1
7396	2	2	13	1	1	3	2	8	8	2	2	91.5	1	1	0	1	0	0	1	0	0	0	0	1	1	0	0	0	1	0	0	0	0	1	0	1	2	0	0	0	3	0	0	0	2	1	0
7398	99	2	14	1	1	3	2	8	8	2	2	91.5	1	1	1	1	0	0	1	0	0	0	0	1	1	0	1	0	1	1	1	1	0	1	1	1	3	0	0	0	6	1	0	1	4	1	1
7399	2	2	13	1	1	3	99	8	8	2	2	91.5	1	1	1	1	1	0	1	1	1	1	1	1	1	1	1	1	1	0	0	0	0	1	0	1	7	1	1	0	6	1	1	0	2	1	1
7400	2	2	14	1	1	3	99	8	8	2	2	91.5	1	1	1	1	1	1	1	1	1	1	0	1	1	1	1	1	1	0	1	1	0	0	0	1	8	1	0	0	7	1	1	0	2	1	1
7401	99	2	14	1	1	3	2	8	8	2	2	91.5	1	1	0	0	1	1	1	0	1	0	1	1	1	0	1	1	0	0	0	0	0	0	0	1	4	1	1	1	4	0	0	0	1	1	1
7402	2	2	13	1	1	3	2	8	8	2	2	91.5	1	1	0	0	0	0	0	0	0	0	0	0	0	88	0	0	0	0	0	0	0	0	0	0	0	0	0	0	0	0	0	0	0	0	0
7403	2	2	13	1	1	99	99	8	8	2	2	91.5	1	1	0	0	0	1	0	0	1	1	0	0	1	0	1	1	1	0	0	0	0	0	0	1	3	0	0	0	4	0	0	0	1	1	0
7404	2	2	14	1	1	3	99	8	8	2	2	91.5	1	1	0	1	0	1	1	1	1	0	88	1	0	1	0	1	1	1	1	1	1	0	0	1	5	1	0	0	6	1	1	0	3	1	1
7405	2	2	14	1	1	3	99	8	8	2	2	91.5	1	1	1	1	0	1	1	0	0	0	0	1	0	1	1	0	0	0	0	0	0	0	0	1	4	1	0	1	3	0	0	0	1	1	1
7407	2	2	14	1	1	3	99	8	8	2	2	91.5	1	1	1	1	1	0	1	1	1	1	1	1	1	1	1	1	0	1	1	1	0	1	0	1	7	1	1	0	7	1	1	0	3	1	1
7408	2	2	13	1	1	3	99	8	8	2	2	91.5	1	1	0	1	0	1	1	0	1	1	1	1	1	0	0	88	1	0	1	0	0	1	1	1	5	1	1	1	4	0	0	0	3	1	1
7410	2	2	14	1	1	3	99	8	8	2	2	91.8	1	1	1	1	0	0	1	0	1	0	1	1	1	0	1	0	0	0	0	0	1	0	0	1	4	1	1	1	3	0	0	0	2	1	1
7411	2	2	13	1	1	3	2	8	8	2	2	91.8	1	1	1	1	0	0	0	1	0	0	0	1	1	0	1	0	1	0	0	0	0	0	0	1	3	0	0	0	4	0	0	0	1	1	0
7412	2	2	13	1	1	3	99	8	8	2	2	91.8	1	1	0	0	0	0	0	0	0	0	0	1	1	0	1	1	1	0	0	0	1	1	88	1	0	0	0	0	5	1	0	1	3	1	1
7413	2	2	13	1	1	3	99	8	8	2	2	91.8	1	1	1	1	0	0	1	1	1	1	1	1	1	0	1	1	0	0	0	1	1	0	0	0	6	1	1	1	4	0	0	0	2	1	1
7414	2	2	13	1	1	3	2	8	8	2	2	91.8	1	1	0	0	0	0	0	0	1	0	0	0	0	0	1	0	1	0	0	0	88	0	0	1	1	0	0	0	2	0	0	0	1	1	0
7415	2	2	13	1	1	3	2	8	8	2	2	91.8	1	1	1	1	1	1	1	1	1	1	1	1	1	0	0	1	1	0	0	1	0	1	0	0	8	1	1	1	4	0	0	0	2	1	1
7416	2	2	14	1	1	3	2	8	8	2	2	91.8	1	1	1	1	1	0	1	1	1	1	1	1	1	1	1	0	1	0	1	0	0	1	1	1	7	1	1	0	6	1	1	0	3	1	1
7417	2	2	15	2	2	3	99	8	8	2	2	91.8	1	1	1	1	0	0	1	0	1	1	1	0	1	0	1	1	1	0	0	0	0	0	1	1	5	1	1	1	4	0	0	0	2	1	1
7418	1	1	16	2	2	3	99	9	9	1	1	999	999	1	0	0	0	0	1	0	0	1	0	0	1	0	1	1	1	0	0	1	0	1	0	0	2	0	0	0	4	0	0	0	2	1	0
7419	2	2	14	1	1	3	99	9	9	1	1	999	999	1	0	0	0	88	1	0	1	1	0	88	1	0	0	1	0	0	0	1	88	88	1	1	3	0	0	0	2	0	0	0	3	1	0
7422	2	2	14	1	1	3	99	8	8	2	2	91.8	1	1	1	1	0	1	1	0	0	0	1	1	1	1	1	1	1	0	0	88	1	0	0	0	4	1	1	0	6	1	1	0	1	1	1
7435	1	1	13	1	1	3	99	8	8	2	2	91.8	1	1	1	1	1	1	0	0	0	0	1	0	0	1	0	1	1	1	0	1	0	1	0	1	4	1	1	1	4	0	0	0	3	1	1
7436	1	1	13	1	1	3	99	8	8	2	2	91.8	1	1	0	1	1	0	1	0	1	1	1	1	0	1	0	0	1	0	0	0	0	1	0	1	5	1	1	1	3	0	0	0	2	1	1
7438	99	1	13	1	1	3	99	8	8	2	2	91.8	1	1	0	1	1	0	1	0	1	1	1	0	0	0	0	0	0	0	0	0	0	1	0	0	5	1	1	1	0	0	0	0	1	1	1
7439	99	1	14	1	1	3	99	8	8	2	2	91.8	1	1	0	1	1	0	1	0	1	1	0	0	1	0	1	0	0	0	0	1	1	0	0	1	5	1	0	1	2	0	0	0	3	1	1
7440	1	1	12	1	1	3	99	8	8	2	2	91.8	1	1	1	1	1	1	1	0	1	0	1	1	1	0	1	1	1	0	0	0	1	1	0	0	6	1	1	0	5	1	1	0	2	1	1
7441	1	1	13	1	1	3	99	8	8	2	2	91.8	1	1	1	1	0	0	0	0	1	1	1	0	0	1	0	0	1	0	0	0	0	1	0	0	4	1	1	1	2	0	0	0	1	1	1
7442	1	1	14	1	1	99	99	8	8	2	2	91.8	1	1	0	1	1	0	0	0	0	0	0	0	0	0	1	1	0	0	0	0	0	0	0	0	2	0	0	0	2	0	0	0	0	0	0
7443	1	1	14	1	1	3	2	8	8	2	2	91.8	1	1	1	1	0	1	1	1	1	0	1	0	0	0	0	0	1	0	0	0	1	1	0	1	6	1	1	1	1	0	0	0	3	1	1
7444	1	1	13	1	1	3	99	8	8	2	2	91.8	1	1	1	0	1	0	1	1	0	1	0	1	88	1	1	1	1	0	0	0	0	1	0	1	5	1	0	0	5	1	1	0	2	1	1
7446	2	2	14	1	1	3	2	9	9	1	1	90.5	1	1	1	1	0	0	1	1	1	0	0	1	1	0	1	1	1	1	0	1	1	1	0	1	5	1	0	0	6	1	1	0	4	1	1
7447	2	2	14	1	1	3	2	9	9	1	1	90.5	1	1	1	0	0	0	1	0	1	1	1	1	1	0	1	0	1	0	0	0	0	1	0	0	4	1	1	1	4	0	0	0	1	1	1
7448	2	2	14	1	1	3	2	9	9	1	1	90.5	1	1	1	1	0	1	1	0	0	0	0	1	1	0	0	88	0	0	0	1	0	0	0	1	4	1	0	1	2	0	0	0	2	1	1
7449	1	1	14	1	1	3	99	9	9	1	1	90.5	1	1	0	1	0	0	0	0	1	0	0	0	0	0	0	0	0	0	0	0	0	0	0	0	2	0	0	0	0	0	0	0	0	0	0
7450	2	2	14	1	1	6	99	9	9	1	1	90.5	1	1	1	1	1	0	1	0	0	0	0	1	1	0	1	0	1	1	0	0	0	1	0	1	4	1	0	0	5	1	1	0	2	1	1
7451	1	1	15	2	2	3	99	9	9	1	1	90.5	1	1	1	0	1	1	1	1	1	0	1	0	1	0	0	0	1	1	0	1	0	1	0	1	6	1	1	1	3	0	0	0	3	1	1
7452	2	2	17	2	2	3	99	10	10	1	1	90.5	1	1	1	0	0	0	1	0	0	0	0	1	1	1	0	0	0	0	0	1	0	1	0	0	2	0	0	0	3	0	0	0	2	1	0
7453	1	1	14	1	1	3	2	9	9	1	1	90.5	1	1	0	0	0	0	0	0	1	1	0	0	1	0	0	0	1	0	0	0	0	0	0	0	2	0	0	0	2	0	0	0	0	0	0
7454	2	2	14	1	1	3	99	9	9	1	1	90.5	1	1	0	1	1	1	0	1	1	1	0	1	1	1	1	0	1	0	0	1	1	1	0	1	6	1	0	0	5	1	1	0	4	1	1
7455	2	2	15	2	2	3	2	9	9	1	1	90.5	1	1	1	1	1	0	1	1	1	1	1	88	0	1	1	1	1	88	1	1	1	1	0	1	7	1	1	1	5	0	0	0	4	1	1
7456	1	1	15	2	2	99	99	9	9	1	1	90.5	1	1	0	0	1	1	1	0	1	1	0	1	1	0	1	0	1	1	0	0	0	0	1	1	5	1	0	0	5	1	1	0	2	1	1
7457	1	1	14	1	1	3	2	9	9	1	1	90.5	1	1	1	1	0	0	1	1	1	1	0	1	0	1	0	0	0	1	0	1	0	1	0	1	6	1	0	1	3	0	0	0	3	1	1
7458	2	2	15	2	2	3	99	9	9	1	1	90.5	1	1	1	1	0	0	1	0	0	0	0	1	0	1	1	0	1	0	0	1	0	0	0	0	3	0	0	0	4	0	0	0	1	1	0
7459	99	2	15	2	2	3	99	10	10	1	1	90.5	1	1	0	0	0	0	1	0	1	1	0	1	1	1	1	0	0	0	0	1	0	1	1	1	3	0	0	0	4	0	0	0	4	1	0
7461	1	1	16	2	2	3	99	9	9	1	1	90.5	1	1	0	0	0	0	1	0	0	0	0	0	1	0	0	0	1	0	0	1	0	1	0	1	1	0	0	0	2	0	0	0	3	1	0
7462	99	2	14	1	1	3	99	9	9	1	1	90.5	1	1	0	1	0	1	1	0	1	1	0	0	0	0	1	0	0	0	0	0	1	0	0	0	5	1	0	1	1	0	0	0	1	1	1
7463	1	1	18	2	2	3	2	11	11	1	1	90.5	1	1	1	1	1	0	0	0	1	0	0	0	0	1	1	0	0	1	0	1	0	1	1	0	4	1	0	1	3	0	0	0	3	1	1
7464	2	2	17	2	2	3	2	10	10	1	1	90.5	1	1	0	0	0	0	0	0	0	0	0	1	0	1	0	1	1	1	0	0	0	0	0	0	0	0	0	0	5	1	0	1	0	0	1
7473	1	1	16	2	2	3	2	10	10	1	1	90.5	1	1	0	0	0	0	1	0	0	0	0	0	1	0	1	0	1	0	0	0	0	0	0	0	1	0	0	0	3	0	0	0	0	0	0
7474	1	1	16	2	2	3	2	10	10	1	1	90.5	1	1	0	0	0	0	0	0	0	0	0	1	0	0	1	1	1	0	0	0	0	0	0	1	0	0	0	0	4	0	0	0	1	1	0
7475	2	2	13	1	1	3	99	8	8	2	2	88.3	2	1	0	0	0	0	0	1	1	1	0	0	1	0	1	1	1	0	0	0	0	0	0	1	3	0	0	0	4	0	0	0	1	1	0
7476	2	2	13	1	1	3	99	8	8	2	2	88.3	2	1	0	1	1	0	1	0	0	0	0	0	0	0	0	0	0	0	0	0	0	0	0	1	3	0	0	0	0	0	0	0	1	1	0
7477	2	2	14	1	1	3	2	8	8	2	2	88.3	2	1	1	1	1	1	1	1	1	1	1	0	1	0	1	1	1	0	0	1	0	1	0	1	8	1	1	1	4	0	0	0	3	1	1
7478	2	2	14	1	1	3	2	8	8	2	2	88.3	2	1	1	1	1	0	1	1	1	1	88	1	1	1	0	1	1	1	0	0	0	0	0	1	7	1	0	0	6	1	1	0	1	1	1
7479	2	2	16	2	2	3	99	10	10	1	1	90.5	1	1	0	1	0	1	1	0	0	0	0	0	0	0	0	0	0	1	0	1	0	1	0	0	3	0	0	0	1	0	0	0	2	1	0
7481	2	2	14	1	1	3	2	8	8	2	2	88.3	2	1	1	1	0	0	0	0	1	0	0	0	1	0	1	1	0	0	0	1	0	0	0	0	3	0	0	0	3	0	0	0	1	1	0
7482	2	2	13	1	1	3	2	8	8	2	2	88.3	2	1	0	0	0	0	1	0	0	0	0	1	0	0	0	1	1	0	0	0	0	0	0	1	1	0	0	0	3	0	0	0	1	1	0
7483	2	2	13	1	1	3	99	8	8	2	2	88.3	2	1	1	0	0	1	0	0	1	0	0	1	0	1	0	0	0	0	0	0	0	1	1	0	3	0	0	0	2	0	0	0	2	1	0
7484	2	2	13	1	1	99	99	8	8	2	2	88.3	2	1	1	1	1	1	1	1	0	1	1	88	1	1	0	0	1	0	0	0	1	1	0	1	7	1	1	1	3	0	0	0	3	1	1
7485	2	2	13	1	1	3	2	8	8	2	2	88.3	2	1	0	1	0	0	1	0	0	0	0	1	0	1	0	0	1	0	1	1	0	0	0	0	2	0	0	0	4	0	0	0	1	1	0
7486	2	2	13	1	1	3	99	8	8	2	2	88.3	2	1	0	0	0	0	1	0	0	0	0	0	0	0	1	1	0	0	0	0	0	0	0	0	1	0	0	0	2	0	0	0	0	0	0
7487	2	2	14	1	1	3	2	8	8	2	2	88.3	2	1	0	1	0	1	1	0	0	0	0	0	1	0	1	0	0	0	0	0	0	0	0	1	3	0	0	0	2	0	0	0	1	1	0
7495	99	2	14	1	1	3	99	9	9	1	1	90.5	1	1	1	1	1	1	0	1	0	1	0	0	1	0	1	1	1	0	1	0	0	0	0	0	6	1	0	0	5	1	1	0	0	0	1
7496	2	2	15	2	2	3	2	9	9	1	1	90.5	1	1	0	0	0	0	0	0	0	0	0	0	0	0	0	0	0	0	0	0	0	0	0	0	0	0	0	0	0	0	0	0	0	0	0
7501	2	2	16	2	2	3	2	10	10	1	1	90.5	1	1	0	0	0	0	0	0	0	0	0	1	0	0	0	0	0	1	0	0	0	0	0	0	0	0	0	0	2	0	0	0	0	0	0
7504	2	2	17	2	2	3	99	10	10	1	1	90.5	1	1	0	1	1	0	0	0	1	0	0	0	1	1	1	0	0	0	0	0	0	1	0	0	3	0	0	0	3	0	0	0	1	1	0
7505	2	2	15	2	2	3	2	9	9	1	1	90.5	1	1	0	1	0	1	1	1	1	0	0	0	1	0	0	0	0	0	0	0	0	0	0	0	5	1	0	1	1	0	0	0	0	0	1
7506	2	2	16	2	2	3	99	10	10	1	1	90.5	1	1	0	1	0	1	1	0	0	1	1	0	1	1	1	0	1	0	0	0	0	0	0	0	4	1	1	1	4	0	0	0	0	0	1
7507	2	2	14	1	1	3	99	9	9	1	1	90.5	1	1	0	0	0	0	0	0	1	0	0	0	0	0	0	0	0	0	0	1	1	1	0	1	1	0	0	0	0	0	0	0	4	1	0
7509	2	2	16	2	2	3	99	10	10	1	1	90.5	1	1	1	1	88	0	1	1	0	1	1	1	1	1	0	1	0	0	0	88	0	0	0	0	5	1	1	1	4	0	0	0	0	0	1
7511	2	2	16	2	2	3	2	10	10	1	1	90.5	1	1	0	0	0	1	1	0	1	0	1	0	0	0	0	0	0	1	0	1	1	0	0	0	3	0	0	0	1	0	0	0	2	1	0
7512	1	1	14	1	1	3	99	9	9	1	1	90.5	1	1	1	1	1	1	1	1	1	1	1	1	0	1	1	1	0	0	1	1	0	0	0	1	8	1	1	0	5	1	1	0	2	1	1
7541	2	2	15	2	2	3	99	10	10	1	1	90.5	1	1	1	1	1	1	1	1	1	1	1	1	1	1	1	1	1	0	1	0	0	0	0	0	8	1	1	0	7	1	1	0	0	0	1
7542	2	2	16	2	2	3	99	10	10	1	1	90.5	1	1	1	1	0	1	0	0	0	1	1	0	0	0	1	0	1	0	0	1	0	0	0	0	4	1	1	1	2	0	0	0	1	1	1
7543	2	2	16	2	2	3	99	10	10	1	1	90.5	1	1	1	1	1	0	1	0	1	1	0	1	1	1	0	1	0	0	0	1	1	0	0	1	6	1	0	1	4	0	0	0	3	1	1
7544	1	1	99	99	99	3	99	9	9	1	1	90.5	1	1	1	1	1	0	1	1	0	1	0	1	1	0	1	0	1	0	0	1	1	1	0	0	6	1	0	1	4	0	0	0	3	1	1
7545	2	2	16	2	2	3	99	10	10	1	1	90.5	1	1	0	0	0	0	0	0	0	0	0	0	0	0	0	0	0	0	0	0	0	0	0	0	0	0	0	0	0	0	0	0	0	0	0
7547	1	1	15	2	2	3	99	9	9	1	1	90.5	1	1	0	0	0	0	0	0	0	0	0	0	0	0	1	0	1	0	0	0	0	0	0	88	0	0	0	0	2	0	0	0	0	0	0
7548	2	2	16	2	2	3	99	10	10	1	1	90.5	1	1	1	1	0	0	1	0	1	0	0	0	1	0	1	0	1	0	0	0	0	0	0	1	4	1	0	1	3	0	0	0	1	1	1
7549	2	2	14	1	1	3	99	9	9	1	1	90.5	1	1	1	1	0	0	1	1	1	0	0	0	1	0	1	1	1	0	0	0	0	1	0	1	5	1	0	1	4	0	0	0	2	1	1
7550	2	2	16	2	2	3	99	10	10	1	1	90.5	1	1	1	1	0	1	1	0	1	1	0	1	1	0	0	0	1	0	0	1	0	1	1	88	6	1	0	1	3	0	0	0	3	1	1
7551	1	1	14	1	1	3	99	9	9	1	1	90.5	1	1	0	0	0	0	0	0	0	1	0	0	0	0	0	0	1	0	0	0	0	0	0	1	1	0	0	0	1	0	0	0	1	1	0
7552	1	1	15	2	2	3	99	9	9	1	1	90.5	1	1	0	0	0	0	1	0	0	0	0	1	1	1	0	1	1	0	0	0	0	1	0	0	1	0	0	0	5	1	0	1	1	1	1
7553	1	1	16	2	2	3	99	10	10	1	1	90.5	1	1	0	0	0	0	0	0	0	0	0	0	0	0	0	1	0	0	0	0	1	0	0	0	0	0	0	0	1	0	0	0	1	1	0
7554	2	2	15	2	2	3	2	9	9	1	1	90.5	1	1	0	1	0	1	1	1	1	1	1	1	1	0	0	1	0	0	1	0	0	1	0	1	6	1	1	1	4	0	0	0	2	1	1
7555	2	2	14	1	1	3	2	9	9	1	1	90.5	1	1	1	1	0	0	1	0	1	1	0	1	1	1	1	1	0	1	0	1	0	0	1	1	5	1	0	0	6	1	1	0	3	1	1
7557	2	2	12	1	1	3	2	7	7	2	2	88.3	2	1	0	1	0	0	0	1	1	1	0	0	1	1	1	0	1	0	0	0	0	0	0	0	4	1	0	1	4	0	0	0	0	0	1
7558	1	1	12	1	1	3	2	7	7	2	2	88.3	2	1	1	1	0	1	1	0	1	1	1	0	1	1	1	0	1	0	0	0	0	1	0	1	6	1	1	1	4	0	0	0	2	1	1
7559	1	1	13	1	1	3	99	7	7	2	2	88.3	2	1	0	0	0	0	0	0	0	0	0	1	0	0	0	0	0	0	0	0	0	0	0	1	0	0	0	0	1	0	0	0	1	1	0
7560	1	1	13	1	1	3	2	7	7	2	2	88.3	2	1	0	0	0	1	1	1	1	1	0	0	1	0	0	0	1	0	0	1	0	1	1	0	5	1	0	1	2	0	0	0	3	1	1
7563	2	2	16	2	2	99	99	9	9	1	1	90.5	1	1	0	0	0	0	0	1	1	1	0	1	1	0	0	0	0	0	0	0	0	0	0	0	3	0	0	0	2	0	0	0	0	0	0
7564	2	2	14	1	1	3	99	9	9	1	1	90.5	1	1	1	1	0	0	1	0	1	0	0	1	0	0	1	0	1	0	0	1	0	1	1	0	4	1	0	1	3	0	0	0	3	1	1
7565	1	1	13	1	1	3	99	7	7	2	2	88.3	2	1	0	0	0	0	0	0	0	1	0	0	1	1	0	0	0	0	0	0	0	0	0	0	1	0	0	0	2	0	0	0	0	0	0
7566	1	1	13	1	1	4	1	7	7	2	2	88.3	2	1	88	88	88	88	88	88	88	88	88	88	88	88	1	88	88	88	88	88	88	88	88	88	88	88	88	88	1	0	0	0	88	88	0
7567	1	1	12	1	1	1	2	7	7	2	2	88.3	2	1	0	0	0	0	0	0	0	0	0	0	0	0	0	0	0	0	0	1	0	1	0	1	0	0	0	0	0	0	0	0	3	1	0
7568	1	1	13	1	1	3	99	7	7	2	2	88.3	2	1	1	1	88	1	0	0	1	88	0	0	0	0	0	0	0	0	0	1	1	1	1	0	4	1	0	1	0	0	0	0	4	1	1
7574	1	1	12	1	1	4	99	7	7	2	2	88.3	2	1	1	1	1	0	1	0	0	0	0	0	1	0	0	1	0	0	0	0	0	0	0	0	4	1	0	1	2	0	0	0	0	0	1
7575	2	2	13	1	1	3	99	8	8	2	2	88.3	2	1	1	1	0	1	1	88	88	88	1	1	0	0	1	1	1	0	1	0	0	0	0	0	4	1	1	0	5	1	1	0	0	0	1
7576	2	2	99	99	99	99	99	8	8	2	2	88.3	2	1	1	1	0	0	1	1	1	1	1	1	1	1	0	1	1	1	0	1	0	1	0	1	6	1	1	0	6	1	1	0	3	1	1
7578	2	2	14	1	1	3	99	9	9	1	1	90.5	1	1	0	0	0	0	0	0	1	0	0	0	0	0	0	0	0	0	0	0	0	1	0	1	1	0	0	0	0	0	0	0	2	1	0
7579	2	2	15	2	2	3	99	9	9	1	1	90.5	1	1	1	1	1	1	1	0	0	0	1	1	1	1	1	1	0	1	0	1	0	1	0	1	5	1	1	0	6	1	1	0	3	1	1
7580	2	2	16	2	2	3	99	11	11	1	1	90.5	1	1	0	1	0	0	0	0	0	0	0	0	0	0	0	0	0	0	0	0	0	0	0	0	1	0	0	0	0	0	0	0	0	0	0
7581	1	1	15	2	2	3	99	9	9	1	1	90.5	1	1	0	0	0	0	0	0	0	0	0	0	0	0	0	0	0	0	0	0	0	0	0	1	0	0	0	0	0	0	0	0	1	1	0
7583	2	2	15	2	2	99	99	9	9	1	1	90.5	1	1	0	1	1	1	0	1	0	0	0	0	1	0	1	1	1	0	1	0	0	0	0	1	4	1	0	0	5	1	1	0	1	1	1
7585	1	1	18	2	2	99	1	9	9	1	1	90.5	1	1	1	1	1	1	1	1	0	0	1	0	1	1	1	1	1	1	0	1	0	1	1	1	6	1	1	0	6	1	1	0	4	1	1
7588	2	2	14	1	1	3	2	9	9	1	1	90.5	1	1	0	1	0	1	1	0	1	0	0	1	1	1	1	0	0	0	0	0	0	1	0	1	4	1	0	1	4	0	0	0	2	1	1
7593	2	2	17	2	2	3	2	10	10	1	1	90.5	1	1	0	1	0	1	1	1	1	1	0	1	1	1	0	1	0	1	0	0	0	1	88	1	6	1	0	0	5	1	1	0	2	1	1
7597	1	1	15	2	2	3	99	10	10	1	1	90.5	1	1	1	1	0	1	1	0	0	0	1	0	1	1	1	1	0	0	0	0	1	1	0	1	4	1	1	1	4	0	0	0	3	1	1
7599	1	1	13	1	1	3	99	7	7	2	2	88.3	2	1	1	0	0	0	0	0	0	0	0	0	0	0	0	0	0	0	0	0	0	0	0	1	1	0	0	0	0	0	0	0	1	1	0
7600	99	1	14	1	1	3	99	9	9	1	1	90.5	1	1	0	1	0	0	1	0	0	1	0	1	1	1	1	0	0	0	0	0	0	0	0	1	3	0	0	0	4	0	0	0	1	1	0
7601	2	2	16	2	2	6	2	10	10	1	1	90.5	1	1	1	1	1	1	1	0	0	0	1	1	1	1	1	0	1	0	0	0	0	1	1	1	5	1	1	0	5	1	1	0	3	1	1
7608	2	2	12	1	1	3	2	7	7	2	2	88.3	2	1	0	0	0	0	0	0	0	0	0	0	1	0	0	0	0	0	0	0	0	1	0	1	0	0	0	0	1	0	0	0	2	1	0
7609	2	2	12	1	1	3	2	7	7	2	2	88.3	2	1	1	0	0	0	0	0	1	0	0	0	1	0	0	1	0	0	0	0	0	1	1	0	2	0	0	0	2	0	0	0	2	1	0
7610	2	2	13	1	1	3	1	7	7	2	2	88.3	2	1	1	0	0	1	1	1	0	1	1	0	1	0	1	1	1	0	0	0	0	0	0	1	5	1	1	1	4	0	0	0	1	1	1
7613	2	2	13	1	1	3	99	7	7	2	2	88.3	2	1	1	1	0	0	1	0	0	0	1	1	1	0	0	0	1	0	1	0	0	0	0	0	3	0	0	0	4	0	0	0	0	0	0
7614	2	2	99	99	1	3	2	7	7	2	2	88.3	2	1	1	1	0	1	1	1	1	0	1	1	1	0	0	1	1	0	0	0	0	1	1	0	6	1	1	1	4	0	0	0	2	1	1
7615	2	2	12	1	1	3	2	7	7	2	2	88.3	2	1	0	0	0	0	1	0	1	0	0	0	1	0	0	0	1	0	0	0	1	1	1	1	2	0	0	0	2	0	0	0	4	1	0
7628	2	2	13	1	1	3	2	8	8	2	2	88.3	2	1	1	1	1	0	1	1	1	1	1	1	1	1	1	1	1	0	1	1	1	1	0	1	7	1	1	0	7	1	1	0	4	1	1
7629	2	2	17	2	2	3	99	10	10	1	1	999	999	1	1	1	0	0	0	0	1	0	0	1	1	0	1	1	1	0	0	0	0	1	1	1	3	0	0	0	5	1	0	1	3	1	1
7630	1	1	17	2	2	3	99	11	11	1	1	999	999	1	0	0	0	0	0	0	0	0	0	0	1	0	0	0	0	0	0	0	0	1	1	0	0	0	0	0	1	0	0	0	2	1	0
7631	2	2	17	2	2	3	99	11	11	1	1	999	999	1	0	1	0	1	1	1	1	0	0	1	1	1	1	1	0	0	0	1	1	1	1	1	5	1	0	0	5	1	1	0	5	1	1
7634	2	2	16	2	2	3	2	9	9	1	1	90.5	1	1	1	1	0	1	1	1	0	0	1	0	0	0	1	1	1	0	1	1	0	0	0	1	5	1	1	1	4	0	0	0	2	1	1
7635	2	2	14	1	1	3	99	9	9	1	1	90.5	1	1	0	0	0	0	1	0	1	0	0	0	0	0	1	0	0	0	0	0	0	0	0	1	2	0	0	0	1	0	0	0	1	1	0
7636	1	1	16	2	2	3	2	9	9	1	1	90.5	1	1	88	88	88	88	88	88	88	88	88	88	88	88	0	0	1	0	0	0	1	0	1	1	88	88	88	88	1	0	0	0	3	1	0
7637	2	2	16	2	2	6	2	10	10	1	1	90.5	1	1	0	0	0	0	0	0	0	0	0	0	0	0	0	0	1	0	0	1	0	0	0	1	0	0	0	0	1	0	0	0	2	1	0
7638	2	2	14	1	1	3	2	9	9	1	1	90.5	1	1	0	0	0	0	0	0	0	0	0	1	1	0	0	0	1	0	0	0	0	1	0	1	0	0	0	0	3	0	0	0	2	1	0
7639	2	2	16	2	2	3	2	10	10	1	1	90.5	1	1	0	1	0	1	1	1	1	0	1	1	1	1	0	0	1	1	1	0	0	0	0	1	5	1	1	0	6	1	1	0	1	1	1
7640	2	2	14	1	1	3	99	9	9	1	1	90.5	1	1	1	0	0	0	1	0	0	0	0	0	0	1	0	0	0	0	0	0	0	1	0	1	2	0	0	0	1	0	0	0	2	1	0
7641	1	1	15	2	2	3	2	10	10	1	1	90.5	1	1	1	0	0	0	0	0	0	0	0	0	0	0	1	1	0	0	0	0	0	0	0	1	1	0	0	0	2	0	0	0	1	1	0
7642	2	2	17	2	2	3	2	9	9	1	1	90.5	1	1	1	1	0	0	1	0	1	1	1	0	1	0	1	0	0	88	0	0	0	0	0	1	5	1	1	1	2	0	0	0	1	1	1
7644	2	2	16	2	2	3	99	11	11	1	1	999	999	1	1	1	0	0	0	0	0	0	0	1	0	1	0	0	1	0	0	0	0	0	0	1	2	0	0	0	3	0	0	0	1	1	0
7646	1	1	16	2	2	3	99	10	10	1	1	90.5	1	1	0	0	1	0	0	0	0	1	0	0	0	1	1	1	1	0	0	0	0	0	0	0	2	0	0	0	4	0	0	0	0	0	0
7647	2	2	15	2	2	3	99	9	9	1	1	90.5	1	1	1	1	1	0	1	1	0	1	1	1	1	0	1	1	1	0	1	1	1	0	0	0	6	1	1	0	6	1	1	0	2	1	1
7648	2	2	16	2	2	3	99	9	9	1	1	999	999	1	0	0	0	0	1	1	0	0	0	0	1	0	1	1	1	0	0	0	0	1	1	1	2	0	0	0	4	0	0	0	3	1	0
7650	2	2	15	2	2	3	99	9	9	1	1	90.5	1	1	1	1	0	0	1	0	0	0	0	1	1	88	1	1	1	0	1	1	0	1	0	0	3	0	0	0	6	1	0	1	2	1	1
7652	2	2	15	2	2	6	99	9	9	1	1	90.5	1	1	0	1	0	0	1	0	1	0	0	1	1	1	0	1	0	0	0	1	0	0	0	1	3	0	0	0	4	0	0	0	2	1	0
7654	2	2	15	2	2	3	2	10	10	1	1	90.5	1	1	1	1	0	1	1	1	1	1	0	1	1	0	0	1	1	0	0	0	0	0	0	1	7	1	0	1	4	0	0	0	1	1	1
7655	99	2	15	2	2	3	99	10	10	1	1	90.5	1	1	0	0	0	0	0	0	1	1	0	1	1	0	1	0	1	0	0	0	1	0	0	0	2	0	0	0	4	0	0	0	1	1	0
7656	2	2	15	2	2	3	99	10	10	1	1	90.5	1	1	1	1	0	1	0	0	0	0	0	0	1	0	0	0	1	0	0	0	1	1	1	1	3	0	0	0	2	0	0	0	4	1	0
7657	2	2	14	1	1	3	2	9	9	1	1	90.5	1	1	0	0	0	1	1	1	0	0	0	1	1	0	0	0	0	0	0	0	0	0	0	1	3	0	0	0	2	0	0	0	1	1	0
7660	2	2	14	1	1	3	2	9	9	1	1	90.5	1	1	1	1	1	0	1	1	0	1	1	1	1	1	0	1	0	0	0	0	0	1	0	0	6	1	1	1	4	0	0	0	1	1	1
7661	2	2	16	2	2	3	2	99	99	99	1	90.5	1	1	1	1	0	0	1	0	0	0	0	0	1	0	0	0	1	0	0	0	0	0	0	0	3	0	0	0	2	0	0	0	0	0	0
7665	1	1	16	2	2	3	99	10	10	1	1	90.5	1	1	0	1	1	0	1	0	1	0	0	0	0	0	1	0	0	0	0	1	0	0	0	1	4	1	0	1	1	0	0	0	2	1	1
7666	1	1	16	2	2	3	2	10	10	1	1	90.5	1	1	1	0	0	0	0	0	0	1	0	1	0	0	1	0	1	0	0	0	0	0	0	1	2	0	0	0	3	0	0	0	1	1	0
7667	1	1	17	2	2	3	99	10	10	1	1	90.5	1	1	0	1	0	0	0	0	1	1	0	0	1	0	0	1	1	0	0	1	1	0	1	1	3	0	0	0	3	0	0	0	4	1	0
7668	2	2	14	1	1	3	99	9	9	1	1	90.5	1	1	1	1	0	1	1	0	1	0	0	1	1	0	0	0	0	0	1	1	0	0	0	0	5	1	0	1	3	0	0	0	1	1	1
7669	1	1	16	2	2	3	99	9	9	1	1	90.5	1	1	1	0	1	0	0	0	1	0	0	0	0	0	1	1	0	0	0	1	0	1	0	1	3	0	0	0	2	0	0	0	3	1	0
7670	1	1	14	1	1	3	2	9	9	1	1	90.5	1	1	1	1	1	0	0	0	0	0	0	0	0	0	1	0	0	0	0	0	0	0	0	0	3	0	0	0	1	0	0	0	0	0	0
7671	1	1	15	2	2	3	2	9	9	1	1	90.5	1	1	1	1	0	1	0	0	0	0	0	1	1	1	0	0	1	0	0	0	0	1	0	1	3	0	0	0	4	0	0	0	2	1	0
7673	1	1	99	99	99	3	99	9	9	1	1	999	999	1	1	1	1	0	88	0	0	1	1	0	88	0	0	1	1	1	0	0	0	0	0	0	4	1	1	1	3	0	0	0	0	0	1
7675	1	1	15	2	2	3	99	10	10	1	1	90.5	1	1	0	0	0	0	0	0	0	0	0	0	0	0	1	1	1	0	0	0	1	0	0	0	0	0	0	0	3	0	0	0	1	1	0
7676	1	1	15	2	2	3	99	99	99	99	1	90.5	1	1	1	0	0	0	1	0	1	1	1	1	0	0	0	0	1	0	0	1	1	1	1	1	4	1	1	1	2	0	0	0	5	1	1
7678	1	1	14	1	1	3	2	9	9	1	1	90.5	1	1	1	0	1	0	1	0	1	1	0	0	0	0	1	1	1	0	0	1	0	1	0	0	5	1	0	1	3	0	0	0	2	1	1
7681	2	2	18	2	2	3	2	11	11	1	1	90.5	1	1	1	1	1	1	1	1	1	1	1	1	1	1	1	1	1	0	0	0	0	0	0	0	8	1	1	0	6	1	1	0	0	0	1
7682	2	2	14	1	1	3	2	9	9	1	1	90.5	1	1	0	1	0	0	1	1	1	1	0	1	1	1	1	1	0	0	0	1	0	0	0	0	5	1	0	0	5	1	1	0	1	1	1
7683	2	2	16	2	2	3	99	9	9	1	1	90.5	1	1	1	1	1	1	1	1	1	1	0	1	1	1	1	1	1	0	1	0	0	0	1	1	8	1	0	0	7	1	1	0	2	1	1
7684	1	1	14	1	1	3	2	9	9	1	1	90.5	1	1	0	0	0	0	1	0	88	1	1	1	1	0	0	0	0	0	0	0	0	0	0	0	2	0	0	0	2	0	0	0	0	0	0
7685	1	1	14	1	1	3	99	9	9	1	1	90.5	1	1	1	1	1	0	0	0	1	1	0	0	1	0	0	0	1	0	0	0	0	0	0	1	5	1	0	1	2	0	0	0	1	1	1
7687	1	1	15	2	2	3	99	9	9	1	1	90.5	1	1	1	0	0	0	0	0	1	1	0	0	1	0	0	1	0	1	0	1	1	1	1	1	3	0	0	0	3	0	0	0	5	1	0
7688	1	1	15	2	2	3	2	9	9	1	1	90.5	1	1	0	0	0	1	1	0	0	0	0	0	0	0	1	0	1	0	0	1	0	1	0	1	2	0	0	0	2	0	0	0	3	1	0
7689	1	1	16	2	2	3	2	9	9	1	1	90.5	1	1	0	1	1	0	1	1	1	0	0	1	1	0	1	0	0	1	1	1	0	1	0	1	5	1	0	0	5	1	1	0	3	1	1
7691	2	2	16	2	2	3	99	10	10	1	1	90.5	1	1	1	1	0	0	1	0	1	1	1	1	1	0	1	1	1	0	1	1	0	1	0	1	5	1	1	0	6	1	1	0	3	1	1
7692	1	1	16	2	2	3	99	9	9	1	1	90.5	1	1	1	1	0	1	0	1	0	0	0	1	0	1	1	1	1	1	0	1	1	1	1	0	4	1	0	0	6	1	1	0	4	1	1
7693	2	2	15	2	2	6	2	9	9	1	1	90.5	1	1	1	1	0	0	1	1	1	1	1	0	1	0	1	0	1	0	0	0	0	0	0	0	6	1	1	1	3	0	0	0	0	0	1
7694	2	2	17	2	2	99	2	11	11	1	1	90.5	1	1	0	1	0	0	1	0	0	0	0	0	0	0	1	0	0	0	0	0	0	0	0	1	2	0	0	0	1	0	0	0	1	1	0
7695	2	2	14	1	1	3	99	9	9	1	1	90.5	1	1	1	0	0	1	1	0	0	0	0	1	1	0	1	1	1	0	0	0	0	0	0	0	3	0	0	0	5	1	0	1	0	0	1
7702	1	1	15	2	2	3	99	10	10	1	1	90.5	1	1	0	0	0	0	0	0	0	0	0	0	1	0	1	0	0	0	0	0	0	0	0	1	0	0	0	0	2	0	0	0	1	1	0
7703	1	1	15	2	2	3	2	10	10	1	1	90.5	1	1	0	0	0	0	0	0	0	0	0	0	0	0	0	0	0	0	0	0	0	0	1	0	0	0	0	0	0	0	0	0	1	1	0
7704	1	1	15	2	2	3	99	99	99	99	1	90.5	1	1	0	0	0	1	1	0	0	0	0	0	1	0	0	0	0	0	0	0	0	0	0	0	2	0	0	0	1	0	0	0	0	0	0
7705	1	1	15	2	2	3	2	10	10	1	1	90.5	1	1	0	1	0	1	1	0	0	0	0	0	1	0	1	0	1	0	0	1	0	0	0	1	3	0	0	0	3	0	0	0	2	1	0
7707	2	2	16	2	2	3	2	11	11	1	1	90.5	1	1	1	0	0	1	1	1	0	0	0	1	1	1	1	1	1	0	0	0	0	0	0	1	4	1	0	0	6	1	1	0	1	1	1
7715	1	1	13	1	1	4	2	8	8	2	2	94.7	1	1	1	1	1	0	0	0	1	0	0	0	0	1	1	1	0	0	0	1	0	1	1	0	4	1	0	1	3	0	0	0	3	1	1
7718	1	1	14	1	1	99	99	8	8	2	2	94.7	1	1	0	1	0	0	0	1	0	0	0	0	0	0	0	0	1	0	0	1	1	0	1	0	2	0	0	0	1	0	0	0	3	1	0
7719	1	1	14	1	1	3	99	8	8	2	2	94.7	1	1	0	0	0	0	0	0	0	0	0	1	0	0	0	0	0	0	0	0	0	0	0	0	0	0	0	0	1	0	0	0	0	0	0
7720	1	1	14	1	1	99	99	8	8	2	2	94.7	1	1	0	0	0	0	1	0	0	1	0	0	1	0	1	0	1	1	0	1	1	1	0	1	2	0	0	0	4	0	0	0	4	1	0
7722	2	2	14	1	1	3	2	8	8	2	2	94.7	1	1	0	1	0	0	1	0	1	0	0	1	1	0	1	0	1	0	0	1	0	0	0	1	3	0	0	0	4	0	0	0	2	1	0
7723	2	2	13	1	1	3	2	8	8	2	2	94.7	1	1	0	0	0	0	1	0	0	0	0	0	1	0	0	0	1	0	0	0	0	0	0	1	1	0	0	0	2	0	0	0	1	1	0
7724	2	2	14	1	1	3	2	8	8	2	2	94.7	1	1	1	1	0	0	0	0	0	0	0	1	0	1	0	0	0	0	0	0	0	1	0	1	2	0	0	0	2	0	0	0	2	1	0
7725	2	2	14	1	1	3	2	8	8	2	2	94.7	1	1	1	1	0	1	1	0	1	1	1	1	1	0	1	0	1	1	0	0	0	1	1	1	6	1	1	0	5	1	1	0	3	1	1
7726	2	2	14	1	1	3	99	8	8	2	2	94.7	1	1	1	1	88	1	1	1	1	1	1	1	1	88	1	1	1	0	1	0	0	0	0	1	7	1	1	0	6	1	1	0	1	1	1
7727	2	2	13	1	1	3	99	8	8	2	2	94.7	1	1	1	1	1	0	1	0	0	0	0	1	1	0	1	1	1	0	0	0	0	0	0	1	4	1	0	0	5	1	1	0	1	1	1
7728	2	2	14	1	1	3	2	8	8	2	2	94.7	1	1	1	0	1	0	1	1	1	0	0	1	1	0	1	1	1	1	0	0	0	1	1	1	5	1	0	0	6	1	1	0	3	1	1
7729	2	2	13	1	1	3	2	8	8	2	2	94.7	1	1	1	1	1	1	1	1	1	1	1	1	1	1	0	1	1	1	1	1	0	1	0	88	8	1	1	0	7	1	1	0	2	1	1
7730	2	2	14	1	1	3	99	8	8	2	2	94.7	1	1	1	1	0	0	1	0	0	0	0	0	0	0	1	1	1	0	0	0	0	0	0	1	3	0	0	0	3	0	0	0	1	1	0
7731	2	2	14	1	1	3	2	8	8	2	2	94.7	1	1	88	1	1	0	1	1	0	1	1	0	0	0	1	0	1	0	0	0	0	0	0	0	5	1	1	1	2	0	0	0	0	0	1
7732	2	2	13	1	1	3	99	8	8	2	2	94.7	1	1	0	0	0	0	1	0	0	1	0	0	0	0	0	1	1	0	0	0	0	1	0	1	2	0	0	0	2	0	0	0	2	1	0
7733	2	2	14	1	1	3	99	8	8	2	2	94.7	1	1	0	0	1	0	1	0	0	1	0	1	0	0	1	1	1	0	0	1	1	0	0	1	3	0	0	0	4	0	0	0	3	1	0
7734	2	2	14	1	1	3	2	8	8	2	2	94.7	1	1	1	1	0	0	1	88	1	0	1	1	0	1	1	1	1	0	0	0	0	1	1	1	4	1	1	0	5	1	1	0	3	1	1
7735	2	2	14	1	1	99	1	8	8	2	2	94.7	1	1	1	0	0	1	1	0	1	0	0	0	88	1	1	1	1	0	0	0	0	1	0	0	4	1	0	1	4	0	0	0	1	1	1
7737	2	2	13	1	1	3	99	8	8	2	2	94.7	1	1	0	0	0	0	1	1	0	0	0	1	0	0	0	0	0	0	0	0	0	0	0	0	2	0	0	0	1	0	0	0	0	0	0
7738	2	2	14	1	1	3	2	8	8	2	2	94.7	1	1	0	0	0	0	0	0	1	0	0	1	0	1	1	0	1	0	0	0	0	0	0	0	1	0	0	0	4	0	0	0	0	0	0
7739	2	2	13	1	1	3	99	99	8	99	2	94.7	1	1	1	1	1	0	1	1	1	0	1	1	1	0	0	1	1	0	1	1	0	1	0	0	6	1	1	0	5	1	1	0	2	1	1
7744	2	2	14	1	1	99	1	8	8	2	2	94.7	1	1	88	0	0	0	1	0	1	0	0	1	0	1	1	0	1	0	1	0	0	0	0	0	2	0	0	0	5	1	0	1	0	0	1
7745	2	2	14	1	1	3	2	8	8	2	2	94.7	1	1	0	0	0	0	1	0	0	1	0	0	1	0	0	0	0	0	0	0	0	1	1	1	2	0	0	0	1	0	0	0	3	1	0
7746	1	1	16	2	2	3	99	8	8	2	2	94.7	1	1	1	1	0	0	1	0	0	0	0	1	1	0	1	0	1	1	0	1	0	1	1	1	3	0	0	0	5	1	0	1	4	1	1
7747	1	1	14	1	1	3	2	8	8	2	2	94.7	1	1	0	1	0	1	0	0	0	0	0	0	1	0	0	1	1	1	0	0	0	0	0	1	2	0	0	0	4	0	0	0	1	1	0
7748	99	1	14	1	1	3	2	8	8	2	2	94.7	1	1	0	0	0	88	1	1	1	1	1	0	0	1	0	0	1	1	0	0	1	1	1	1	4	1	1	1	3	0	0	0	4	1	1
7749	1	1	99	99	99	3	2	8	8	2	2	94.7	1	1	0	0	0	0	0	0	0	0	0	0	1	0	0	0	1	0	0	0	0	1	1	1	0	0	0	0	2	0	0	0	3	1	0
7757	1	1	13	1	1	3	99	8	8	2	2	94.7	1	1	0	0	0	0	0	0	88	0	0	0	1	0	0	1	0	0	0	0	0	1	1	0	0	0	0	0	2	0	0	0	2	1	0
7758	1	1	14	1	1	3	2	8	8	2	2	94.7	1	1	0	0	0	0	0	0	0	1	0	0	1	0	0	0	1	0	0	0	0	0	0	1	1	0	0	0	2	0	0	0	1	1	0
7759	2	2	16	2	2	4	99	10	10	1	1	999	999	1	0	1	0	0	1	0	0	0	0	0	1	0	0	1	1	1	0	0	0	1	0	0	2	0	0	0	4	0	0	0	1	1	0
7763	2	2	13	1	1	3	2	8	8	2	2	91.5	1	1	1	0	0	1	1	1	1	1	1	0	1	0	0	0	1	0	0	0	0	0	0	1	6	1	1	1	2	0	0	0	1	1	1
7764	2	2	13	1	1	3	2	8	8	2	2	91.5	1	1	1	1	1	0	1	1	1	0	1	1	1	0	0	1	1	0	0	0	0	0	0	1	6	1	1	1	4	0	0	0	1	1	1
7765	2	2	99	99	99	3	2	8	8	2	2	91.5	1	1	1	1	1	0	1	1	0	0	0	1	1	1	1	1	1	0	0	1	0	0	0	1	5	1	0	0	6	1	1	0	2	1	1
7767	2	2	99	99	99	3	2	8	8	2	2	91.5	1	1	0	0	0	0	1	0	0	1	0	1	0	0	1	0	1	0	0	0	0	0	0	0	2	0	0	0	3	0	0	0	0	0	0
7768	1	1	13	1	1	3	99	8	8	2	2	88.3	2	1	0	0	0	0	0	0	0	0	0	0	1	0	1	1	1	0	0	0	0	1	0	1	0	0	0	0	4	0	0	0	2	1	0
7769	1	1	13	1	1	3	99	8	8	2	2	88.3	2	1	0	0	0	0	0	0	0	0	0	0	0	0	0	1	0	0	0	0	0	0	0	0	0	0	0	0	1	0	0	0	0	0	0
7774	1	1	13	1	1	3	99	8	8	2	2	88.3	2	1	0	0	0	0	0	0	88	0	0	0	1	0	0	1	0	1	0	1	1	1	0	1	0	0	0	0	3	0	0	0	4	1	0
7775	1	1	13	1	1	4	2	8	8	2	2	88.3	2	1	0	0	0	0	0	0	0	0	0	0	0	0	0	0	0	0	0	0	0	1	1	1	0	0	0	0	0	0	0	0	3	1	0
7776	1	1	14	1	1	3	99	8	8	2	2	88.3	2	1	0	0	0	0	1	0	0	0	0	0	0	0	0	0	0	0	0	1	0	0	0	0	1	0	0	0	0	0	0	0	1	1	0
7777	1	1	13	1	1	3	99	8	8	2	2	88.3	2	1	0	0	0	0	0	0	0	0	0	0	0	0	0	0	0	0	0	0	0	0	0	0	0	0	0	0	0	0	0	0	0	0	0
7778	1	1	14	1	1	99	99	8	8	2	2	88.3	2	1	0	0	0	0	0	0	0	0	0	0	1	0	0	1	0	0	0	0	0	1	0	0	0	0	0	0	2	0	0	0	1	1	0
7779	99	2	16	2	2	3	99	10	10	1	1	90.5	1	1	0	1	0	0	1	0	0	0	0	0	1	0	0	0	0	0	0	0	0	1	1	1	2	0	0	0	1	0	0	0	3	1	0
7780	2	2	16	2	2	3	99	9	9	1	1	90.5	1	1	0	1	1	1	1	0	1	1	1	1	0	1	0	1	1	0	1	1	0	0	0	0	6	1	1	0	5	1	1	0	1	1	1
7781	2	2	16	2	2	3	99	10	10	1	1	90.5	1	1	1	0	0	0	0	0	0	0	0	0	1	0	0	0	0	0	0	0	0	0	0	0	1	0	0	0	1	0	0	0	0	0	0
7782	1	1	17	2	2	3	2	10	10	1	1	90.5	1	1	0	1	0	1	0	0	0	0	0	0	1	1	0	0	0	0	0	0	0	0	0	1	2	0	0	0	2	0	0	0	1	1	0
7783	1	1	15	2	2	3	99	9	9	1	1	90.5	1	1	1	1	0	0	0	0	0	0	0	0	0	0	0	0	0	0	0	0	0	0	0	1	2	0	0	0	0	0	0	0	1	1	0
7784	1	1	16	2	2	3	99	9	9	1	1	90.5	1	1	0	0	0	0	1	0	0	88	0	0	0	0	1	0	0	0	0	0	0	0	0	0	1	0	0	0	1	0	0	0	0	0	0
7785	1	1	14	1	1	3	99	9	9	1	1	90.5	1	1	0	0	0	0	0	0	0	0	0	0	0	0	0	0	0	0	0	0	0	1	1	1	0	0	0	0	0	0	0	0	3	1	0
7786	99	1	14	1	1	3	99	9	9	1	1	90.5	1	1	0	0	0	0	0	0	1	0	0	0	0	0	0	0	0	0	0	1	1	1	1	1	1	0	0	0	0	0	0	0	5	1	0
7787	2	2	15	2	2	3	99	9	9	1	1	90.5	1	1	0	0	1	0	1	0	1	0	1	1	1	1	1	0	1	0	0	1	1	1	0	1	3	0	0	0	5	1	0	1	4	1	1
7788	1	1	16	2	2	3	99	9	9	1	1	999	999	1	0	0	0	0	1	0	1	0	0	0	0	1	0	0	0	0	0	0	0	0	0	1	2	0	0	0	1	0	0	0	1	1	0
7791	1	1	15	2	2	99	99	9	9	1	1	999	999	1	1	1	0	1	0	0	0	1	1	1	1	1	0	0	0	0	0	0	1	0	0	0	4	1	1	1	3	0	0	0	1	1	1
7795	2	2	15	2	2	3	99	9	9	1	1			1	1	1	1	1	1	0	0	0	1	0	0	1	1	1	0	0	0	0	0	0	0	1	5	1	1	1	3	0	0	0	1	1	1
7796	2	2	16	2	2	3	99	9	9	1	1			1	0	1	1	0	0	1	1	0	1	1	0	0	1	0	1	0	1	0	0	0	0	0	4	1	1	1	4	0	0	0	0	0	1
7797	2	2	16	2	2	3	99	10	10	1	1			1	1	0	0	0	1	1	1	0	1	1	1	1	1	0	0	0	0	1	0	0	0	0	4	1	1	1	4	0	0	0	1	1	1
7799	2	2	16	2	2	3	1	11	11	1	1			1	0	1	1	0	1	0	0	0	0	0	1	0	0	0	0	0	0	0	0	0	0	0	3	0	0	0	1	0	0	0	0	0	0
7800	2	2	15	2	2	3	2	9	9	1	1			1	1	1	1	1	0	1	1	0	1	0	0	1	1	1	0	0	1	1	0	0	0	0	6	1	1	1	4	0	0	0	1	1	1
7801	2	2	15	2	2	4	99	10	10	1	1			1	1	1	0	1	0	0	1	1	1	0	1	0	1	0	1	0	0	0	1	0	0	1	5	1	1	1	3	0	0	0	2	1	1
7805	2	2	16	2	2	3	99	10	10	1	1			1	1	1	1	1	0	0	0	0	1	0	0	0	0	1	0	0	0	0	0	1	0	1	4	1	1	1	1	0	0	0	2	1	1
7806	2	2	12	1	1	3	99	7	7	2	2			1	0	0	0	0	0	0	0	0	0	0	0	0	0	0	0	0	0	0	0	0	1	1	0	0	0	0	0	0	0	0	2	1	0
7808	1	1	16	2	2	3	99	10	10	1	1			1	0	1	0	1	1	1	1	0	0	1	1	1	1	1	1	0	0	1	1	1	0	0	5	1	0	0	6	1	1	0	3	1	1
7809	2	2	15	2	2	3	99	10	10	1	1			1	0	1	0	1	0	0	0	0	0	1	0	88	0	0	1	0	0	0	0	0	0	0	2	0	0	0	2	0	0	0	0	0	0
7812	1	1	14	1	1	3	99	9	9	1	1	999	999	1	0	0	0	1	1	0	0	0	0	0	1	0	0	88	0	0	0	0	0	1	0	1	2	0	0	0	1	0	0	0	2	1	0
7814	1	1	15	2	2	3	99	9	9	1	1	999	999	1	0	0	1	0	1	1	0	0	0	1	1	1	1	1	1	0	0	0	0	1	0	1	3	0	0	0	6	1	0	1	2	1	1
7815	1	1	14	1	1	3	99	9	9	1	1	999	999	1	1	1	1	0	1	1	1	1	1	1	1	1	0	0	0	1	0	1	1	1	0	1	7	1	1	1	4	0	0	0	4	1	1
7817	99	2	15	2	2	3	99	9	9	1	1	999	999	1	1	1	1	0	1	1	1	0	88	0	0	1	1	1	1	0	0	0	0	1	0	0	6	1	0	1	4	0	0	0	1	1	1
7818	2	2	15	2	2	3	99	9	9	1	1	999	999	1	1	1	1	1	1	1	1	1	1	1	1	0	1	1	0	0	1	1	0	1	1	1	8	1	1	0	5	1	1	0	4	1	1
7819	2	2	99	99	99	99	99	99	9	99	1	999	999	1	1	1	1	0	1	1	1	1	1	1	1	1	1	1	1	0	1	1	1	1	1	1	7	1	1	0	7	1	1	0	5	1	1
7828	1	1	17	2	2	3	99	11	11	1	1	999	999	1	1	0	1	0	1	0	1	0	0	1	1	0	1	1	1	1	0	1	1	1	1	0	4	1	0	0	6	1	1	0	4	1	1
7843	1	1	17	2	2	3	2	11	11	1	1	999	999	1	1	1	0	1	0	0	0	1	1	1	1	0	0	1	1	0	0	0	1	0	0	0	4	1	1	1	4	0	0	0	1	1	1
7844	2	2	17	2	2	3	2	11	11	1	1	999	999	1	0	0	0	0	1	0	0	1	0	0	1	1	1	0	0	0	0	0	0	1	1	1	2	0	0	0	3	0	0	0	3	1	0
7847	99	2	16	2	2	3	99	10	10	1	1	999	999	1	1	1	0	0	1	1	1	1	0	0	1	1	0	0	1	0	0	1	1	0	0	1	6	1	0	1	3	0	0	0	3	1	1
7848	1	1	16	2	2	3	99	10	10	1	1	999	999	1	0	0	0	0	0	0	0	0	0	0	1	0	0	0	0	0	0	0	0	1	1	1	0	0	0	0	1	0	0	0	3	1	0
7895	1	1	12	1	1	3	99	6	6	2	2	94.7	1	1	0	0	0	1	0	1	1	1	1	0	1	1	1	1	1	0	0	0	0	0	0	1	4	1	1	0	5	1	1	0	1	1	1
7896	1	1	12	1	1	3	99	6	6	2	2	94.7	1	1	0	0	0	1	0	0	0	0	0	0	1	0	0	0	1	0	0	0	0	0	0	0	1	0	0	0	2	0	0	0	0	0	0
7897	1	1	12	1	1	3	2	6	6	2	2	94.7	1	1	0	0	0	0	0	0	1	0	0	0	1	0	0	1	1	1	0	0	0	1	1	1	1	0	0	0	4	0	0	0	3	1	0
7899	1	1	11	1	1	3	2	6	6	2	2	94.7	1	1	1	0	1	0	1	0	1	1	1	0	1	1	1	1	0	1	0	1	0	0	0	1	5	1	1	0	5	1	1	0	2	1	1
7904	1	1	14	1	1	3	2	7	7	2	2	94.7	1	1	0	0	0	0	0	0	0	0	0	0	0	0	0	0	0	0	0	0	0	0	0	0	0	0	0	0	0	0	0	0	0	0	0
7906	1	1	12	1	1	3	99	6	6	2	2	94.7	1	1	0	0	0	0	0	0	0	0	0	0	0	0	0	0	0	0	0	1	0	0	0	0	0	0	0	0	0	0	0	0	1	1	0
7907	1	1	13	1	1	99	1	6	6	2	2	94.7	1	1	0	0	0	0	0	0	0	0	0	0	0	0	0	0	0	0	0	0	0	0	0	0	0	0	0	0	0	0	0	0	0	0	0
7910	1	1	11	1	1	3	2	6	6	2	2	94.7	1	1	1	1	1	1	0	1	1	1	1	1	1	1	0	1	1	1	1	0	1	1	0	0	7	1	1	0	7	1	1	0	2	1	1
7911	1	1	13	1	1	3	2	7	7	2	2	94.7	1	1	0	0	0	0	0	0	0	0	0	0	0	1	0	0	1	0	0	0	0	0	0	0	0	0	0	0	2	0	0	0	0	0	0
7914	1	1	12	1	1	3	99	6	6	2	2	94.7	1	1	1	1	0	0	1	0	1	0	1	0	1	0	0	1	1	0	0	1	0	0	0	0	4	1	1	1	3	0	0	0	1	1	1
7915	1	1	12	1	1	99	1	7	7	2	2	94.7	1	1	0	0	0	0	0	0	0	0	1	0	0	0	0	0	0	0	0	0	0	0	0	0	0	0	0	0	0	0	0	0	0	0	0
7916	1	1	12	1	1	3	2	7	7	2	2	94.7	1	1	0	0	0	0	0	0	0	0	0	1	1	1	0	0	1	0	1	0	0	0	0	1	0	0	0	0	5	1	0	1	1	1	1
7917	1	1	13	1	1	3	99	7	7	2	2	94.7	1	1	0	0	0	0	0	0	1	0	0	0	1	0	0	0	0	0	0	0	0	0	0	0	1	0	0	0	1	0	0	0	0	0	0
7920	1	1	11	1	1	3	2	6	6	2	2	94.7	1	1	0	0	0	1	1	1	1	1	0	1	0	1	0	0	1	0	0	0	0	0	0	0	5	1	0	1	3	0	0	0	0	0	1
7924	2	2	11	1	1	99	99	6	6	2	2	94.7	1	1	1	1	0	1	1	0	0	1	0	0	1	0	0	0	0	0	1	0	0	1	0	0	5	1	0	1	2	0	0	0	1	1	1
7925	2	2	13	1	1	3	2	7	7	2	2	94.7	1	1	1	0	0	0	1	1	1	0	0	0	0	0	0	0	0	0	0	0	0	0	0	1	4	1	0	1	0	0	0	0	1	1	1
7926	99	2	99	99	1	3	99	99	7	99	2	94.7	1	1	0	0	0	0	0	0	0	0	0	0	1	0	1	0	0	0	0	0	0	1	0	1	0	0	0	0	2	0	0	0	2	1	0
7927	2	2	12	1	1	3	99	6	6	2	2	94.7	1	1	0	0	0	0	1	0	1	0	0	0	0	0	0	1	1	0	0	0	0	0	0	1	2	0	0	0	2	0	0	0	1	1	0
7928	2	2	14	1	1	3	99	6	6	2	2	94.7	1	1	0	0	0	0	0	0	0	0	0	0	0	0	0	0	0	0	0	0	0	0	0	0	0	0	0	0	0	0	0	0	0	0	0
7929	2	2	11	1	1	3	99	6	6	2	2	94.7	1	1	0	1	0	0	1	1	1	1	1	0	1	1	1	1	1	0	0	0	0	1	0	0	5	1	1	0	5	1	1	0	1	1	1
7931	2	2	11	1	1	3	2	6	6	2	2	94.7	1	1	0	0	0	0	0	0	1	0	0	0	0	0	1	0	0	0	0	0	0	1	0	1	1	0	0	0	1	0	0	0	2	1	0
7932	2	2	12	1	1	3	2	6	6	2	2	94.7	1	1	0	1	1	0	0	0	1	0	0	0	1	0	0	0	0	0	0	0	0	1	0	0	3	0	0	0	1	0	0	0	1	1	0
7933	2	2	13	1	1	3	2	7	7	2	2	94.7	1	1	1	0	0	1	1	0	1	0	0	1	1	0	0	0	0	0	0	0	0	0	0	0	4	1	0	1	2	0	0	0	0	0	1
7934	2	2	13	1	1	3	99	7	7	2	2	94.7	1	1	1	1	0	1	1	1	1	0	0	0	0	0	0	0	0	0	0	0	0	0	0	1	6	1	0	1	0	0	0	0	1	1	1
7935	2	2	12	1	1	3	99	7	7	2	2	94.7	1	1	1	1	0	0	1	1	0	0	1	0	1	0	0	1	1	0	0	0	0	0	0	1	4	1	1	1	3	0	0	0	1	1	1
7936	2	2	12	1	1	3	2	6	6	2	2	94.7	1	1	1	1	1	1	1	0	0	0	0	1	1	1	1	1	1	0	1	0	0	0	0	1	5	1	0	0	7	1	1	0	1	1	1
7937	2	2	12	1	1	3	99	6	6	2	2	94.7	1	1	1	0	1	0	1	0	1	1	1	1	1	0	1	1	1	0	0	1	0	0	0	1	5	1	1	0	5	1	1	0	2	1	1
7938	2	2	13	1	1	6	2	7	7	2	2	94.7	1	1	1	1	1	1	1	1	1	1	1	88	1	1	1	1	1	0	1	1	1	1	0	1	8	1	1	0	6	1	1	0	4	1	1
7940	2	2	13	1	1	3	99	7	7	2	2	94.7	1	1	0	1	1	1	1	1	0	0	0	0	1	0	0	0	0	0	0	0	0	0	0	0	5	1	0	1	1	0	0	0	0	0	1
7941	2	2	13	1	1	3	2	7	7	2	2	94.7	1	1	0	0	1	0	1	0	1	0	0	0	1	0	1	1	1	1	0	0	0	1	0	1	3	0	0	0	5	1	0	1	2	1	1
7942	2	2	13	1	1	3	99	7	7	2	2	94.7	1	1	0	0	0	0	1	0	0	0	0	0	1	0	1	88	1	1	0	1	0	1	0	1	1	0	0	0	4	0	0	0	3	1	0
7944	2	2	13	1	1	3	99	7	7	2	2	94.7	1	1	1	0	1	1	0	0	1	1	0	0	0	0	1	0	0	0	0	0	0	0	0	0	5	1	0	1	1	0	0	0	0	0	1
7947	2	2	12	1	1	3	2	7	7	2	2	94.7	1	1	0	0	0	0	0	0	0	0	0	0	0	1	0	1	0	0	1	0	0	0	0	1	0	0	0	0	3	0	0	0	1	1	0
7962	1	1	99	99	99	99	99	99	99	99	1	90.5	1	1	0	0	0	1	1	0	1	0	0	0	0	0	0	0	0	0	0	0	1	1	0	1	3	0	0	0	0	0	0	0	3	1	0
7963	99	1	99	99	99	99	99	99	99	99	1	90.5	1	1	0	0	0	0	0	0	0	0	0	0	0	0	0	0	0	0	0	0	0	0	0	0	0	0	0	0	0	0	0	0	0	0	0
7964	99	1	99	99	99	99	99	99	99	99	1	90.5	1	1	1	1	1	1	1	1	1	1	1	1	1	1	1	1	1	0	1	0	1	1	0	0	8	1	1	0	7	1	1	0	2	1	1
7966	99	1	99	99	99	99	99	99	99	99	1	90.5	1	1	1	1	0	1	1	1	0	1	1	1	1	1	1	0	0	0	0	1	1	0	0	1	6	1	1	1	4	0	0	0	3	1	1
7967	99	2	99	99	99	3	99	99	99	99	1	90.5	1	1	1	1	0	0	1	1	1	1	1	0	1	1	1	1	1	0	1	0	1	1	0	1	6	1	1	0	6	1	1	0	3	1	1
7968	99	1	99	99	99	99	99	99	99	99	1	90.5	1	1	1	1	1	0	1	1	0	0	0	0	0	0	1	1	0	0	0	0	1	0	0	1	5	1	0	1	2	0	0	0	2	1	1
7969	99	2	99	99	99	99	99	99	99	99	1	90.5	1	1	1	0	0	0	1	0	0	0	0	1	0	0	0	1	0	0	0	0	0	0	0	0	2	0	0	0	2	0	0	0	0	0	0
7970	2	2	99	99	99	3	2	99	99	99	1	90.5	1	1	0	0	0	0	0	0	1	1	0	0	1	0	0	0	1	0	0	0	0	1	1	1	2	0	0	0	2	0	0	0	3	1	0
7971	99	2	99	99	99	99	99	99	99	99	1	90.5	1	1	1	1	0	0	1	1	1	1	0	1	1	0	0	0	1	0	0	1	1	1	1	1	6	1	0	1	3	0	0	0	5	1	1
7973	1	1	99	99	99	3	2	99	99	99	1	90.5	1	1	0	1	0	0	0	0	1	0	0	0	0	1	0	0	0	0	0	0	0	1	0	0	2	0	0	0	1	0	0	0	1	1	0
7974	99	2	99	99	99	99	99	99	99	99	1	90.5	1	1	0	0	1	1	1	0	1	1	0	1	1	0	1	1	1	1	0	0	0	1	1	0	5	1	0	0	6	1	1	0	2	1	1
7976	99	2	99	99	99	99	99	99	99	99	1	90.5	1	1	1	1	1	1	1	1	1	1	1	1	1	1	0	1	0	0	0	0	0	1	1	1	8	1	1	1	4	0	0	0	3	1	1
7977	99	2	99	99	99	99	99	99	99	99	1	90.5	1	1	1	1	0	0	1	0	1	1	1	1	1	0	1	0	1	0	0	0	0	1	0	1	5	1	1	1	4	0	0	0	2	1	1
7978	2	2	99	99	99	3	2	99	99	99	1	90.5	1	1	1	1	1	0	1	0	1	1	1	1	1	1	1	0	1	0	0	1	88	0	0	0	6	1	1	0	5	1	1	0	1	1	1
7980	1	1	99	99	99	3	2	99	99	99	1	90.5	1	1	0	0	0	0	0	0	0	0	0	0	0	0	0	0	0	0	0	1	0	1	0	1	0	0	0	0	0	0	0	0	3	1	0
7991	1	1	99	99	1	3	2	7	7	2	2	94.7	1	1	0	0	0	0	0	1	1	0	0	0	1	0	0	1	1	1	0	0	0	0	0	1	2	0	0	0	4	0	0	0	1	1	0
