# Supplementary material for: Indirect violence exposure and mental health symptoms among an urban public-school population: Prevalence and correlates
Source: PLoS One. 2019 Nov 27;14(11):e0224499. doi: 10.1371/journal.pone.0224499 (PMC6881142; doi:10.1371/journal.pone.0224499)
Supplement: S1 Codebook — (XLSX) [file pone.0224499.s004.xlsx]

## Sheet: ALL_VARS
BY-LA Demographics
Variable Name	Label	TYPE	RESPONSE SET
PTID	Participant ID	Numeric
GENDER	Participant Gender	Numeric	1 Male	2 Female	3 Transgender - Unspecified	4 Transgender - MTF	5 Transgender - FTM	88 Decline to Answer	99 Missing
GENDERIMP	Participant Gender; imputed	Numeric	1 Male	2 Female	3 Transgender - Unspecified	4 Transgender - MTF	5 Transgender - FTM	88 Decline to Answer	99 Missing
AGE	Pariticipant Age	Numeric	99 Missing
AGEDICH	Participant Age, dichotomized	Numeric	1 <=14	2 >14	99 Missing
AGEDICHIMP	Participant Age, dichotomized; imputed	Numeric	1 <=14	2 >14	99 Missing
RACE	Participant Race	Numeric	1 American Indian/Alaskan Native	2 Asian	3 Black/African American	4 White	5 Native Hawaiian/Pacific Islander	6 More than one race	99 Missing
ETHNIC	Participant ethnicity	Numeric	1 Hispanic/Latino	2 Not Hispanic/Latino	99 Missing
GRADE	Participant Grade Level	Numeric	99 Missing
GRADEIMP	Participant Grade Level, imputed	Numeric	99 Missing
GRADEDICH	Participant Grade Level, dichotomized	Numeric	1 >=9	2 <9	99 Missing
GRADEDICHIMP	Participant Grade Level, dichotomized; imputed	Numeric	1 >=9	2 <9	99 Missing
REDLNCHELG	% of students eligible for free/reduced lunch	Numeric	999 Missing
REDLNCHDICH	% of students eligible for free/reduced lunch, dichotomoized	Numeric	1 >=90	2 <90	999 Missing
BY-LA Emotional Wellness Screener
	PTSD
	DEPRESSION
	SUICIDAL IDEATION (ALSO INCLUDED IN DEPRESSION SCREENING)
Variable Name	Label	TYPE	RESPONSE SET
EWSCMPL	EWS Completed?	Numeric	1 Yes	0 No	77 Not Offered	88 Refused	99 Missing
BADDRM	1. Had bad dreams or nightmares?	Numeric	1 Yes	0 No	77 Not Offered	88 Refused	99 Missing
NOTHINK	2. Tried hard not to think about it, talk about it, or have feelings about it?	Numeric	1 Yes	0 No	77 Not Offered	88 Refused	99 Missing
JUMPY	3. Felt jumpy or easily startled or felt that your world was unsafe and you had to protect yourself?	Numeric	1 Yes	0 No	77 Not Offered	88 Refused	99 Missing
NOFEEL	4. Were not able to have strong feelings, for example, not able to cry or not able to feel happy?	Numeric	1 Yes	0 No	77 Not Offered	88 Refused	99 Missing
ANGER	5. Felt irritable or had fits of anger – got mad easily?	Numeric	1 Yes	0 No	77 Not Offered	88 Refused	99 Missing
BADSELF	6. Had bad thoughts about yourself?	Numeric	1 Yes	0 No	77 Not Offered	88 Refused	99 Missing
BADOTH	7. Had bad thoughts about others?	Numeric	1 Yes	0 No	77 Not Offered	88 Refused	99 Missing
BADENV	8. Had bad thoughts about your environment?	Numeric	1 Yes	0 No	77 Not Offered	88 Refused	99 Missing
FOUREXP	9. Have you had 4 or more of these experiences during the past month?	Numeric	1 Yes	0 No	77 Not Offered	88 Refused	99 Missing
BLUE	10. Have you felt depressed (sad, blue) most days?	Numeric	1 Yes	0 No	77 Not Offered	88 Refused	99 Missing
LOSTINT	11. Have you lost interest in things and/or people that you used to enjoy?	Numeric	1 Yes	0 No	77 Not Offered	88 Refused	99 Missing
WORRY	12. Have you been worried most days?	Numeric	1 Yes	0 No	77 Not Offered	88 Refused	99 Missing
CONCEN	13. Have you had problems concentrating?	Numeric	1 Yes	0 No	77 Not Offered	88 Refused	99 Missing
APPETIT	14. Have you noticed a change in your appetite – eating too little or too much?	Numeric	1 Yes	0 No	77 Not Offered	88 Refused	99 Missing
SLEEP	15. Have you noticed a change in your sleeping pattern – too little or too much sleep?	Numeric	1 Yes	0 No	77 Not Offered	88 Refused	99 Missing
ALCDRG	16. Have you used alcohol, drugs or weed to help you feel better about yourself or fit in?	Numeric	1 Yes	0 No	77 Not Offered	88 Refused	99 Missing
SUICIDE	17. Have you thought about killing yourself?	Numeric	1 Yes	0 No	77 Not Offered	88 Refused	99 Missing
PARVIOL	18. Did you SEE a parent get pushed, slapped, hit, punched, or beaten by another parent or their boyfriend/girlfriend?	Numeric	1 Yes	0 No	77 Not Offered	88 Refused	99 Missing
SIBVIOL	19. Did you SEE your parent push, slap, hit, punch, or beat your brothers or sisters? (not including a spanking)	Numeric	1 Yes	0 No	77 Not Offered	88 Refused	99 Missing
SHOT	20. Did you SEE anyone get shot, stabbed, or beaten in real life? (not including video games/TV/movies)	Numeric	1 Yes	0 No	77 Not Offered	88 Refused	99 Missing
MURDER	21. Did you SEE someone murdered in real life? (not including video games/TV/movies)	Numeric	1 Yes	0 No	77 Not Offered	88 Refused	99 Missing
CLOSMURD	22. Was someone close to you murdered, like a friend, neighbor, classmate, or someone in your family?	Numeric	1 Yes	0 No	77 Not Offered	88 Refused	99 Missing
PTSDSC	PTSD Score	Numeric	88 Refused
LPTSD	Positive Screening for Lifetime PTSD	Numeric	1 Positive	0 Negative
CPTSD	Positive screening for Current PTSD	Numeric	1 Positive	0 Negative
PTSDONLY	Lifetime and/or Current PTSD with no other mental health outcome	Numeric	1 Yes	0 No
DEPRSC	Depression Score	Numeric	88 Refused
DEPRESSD	Positive Screening for Depression	Numeric	1 Positive	0 Negative
DEPRESSDONLY	Depression with no other mental health outcome	Numeric	1 Yes	0 No
DEPANDPTSD	Positive Screening for depression and one or both forms of PTSD	Numeric	1 Yes	0 No	88 Refused
MHDICH	Any mental health outcome	Numeric	1 Yes	0 No	88 Refused
VIOLEXPSUM	Sum of violence exposure	Numeric	77 EWS not offered	88 Refused all violence questions	99 Missed EWS
VIOLEXPDICH	Ever experienced violence	Numeric	1 Yes	0 No	77 EWS not offered	88 Refused all violence questions	99 Missed EWS
